# Supplementary material for: Cytobacts: Abundant and Diverse Vertically Seed-Transmitted Cultivation-Recalcitrant Intracellular Bacteria Ubiquitous to Vascular Plants
Source: Front Microbiol. 2022 Mar 7;13:806222. doi: 10.3389/fmicb.2022.806222 (PMC8967353; doi:10.3389/fmicb.2022.806222)
Supplement: Supplementary file 8 [file Table_5.XLSX]

## Sheet: Genus
DATASET S1. Complete list of genera based on 16S rRNA V3-V4 amplicon profiling on shoot-tip tissue bacterial microbiome on tomato, watermelon, periwinkle and maize
						TOMATO	WATERMELON	PERIWINKLE	MAIZE
Kingdom	Phylum	Class	Order	Family	Genus	EGGenMG01	EGGenMG02	EGGenMG03	EGGenMG04
Bacteria	Proteobacteria	Gammaproteobacteria	Pseudomonadales	Pseudomonadaceae	Pseudomonas	82.5883	19.4352	3.30288	6.05705
Bacteria	Proteobacteria	Gammaproteobacteria	Pseudomonadales	Moraxellaceae	Unclassified	2.57662	64.9767	39.4238	53.5365
Archaea	Euryarchaeota	Methanobacteria	Methanobacteriales	Methanobacteriaceae	Methanobrevibacter	1.93246	0.140835	0.702741	4.33763
Bacteria	Proteobacteria	Gammaproteobacteria	Enterobacteriales	Enterobacteriaceae	Klebsiella	1.24927	0.0815358	1.05411	1.52403
Bacteria	Actinobacteria	Actinobacteria	Actinomycetales	Corynebacteriaceae	Corynebacterium	1.13215	0.177896	0.913563	1.60219
Bacteria	Proteobacteria	Gammaproteobacteria	Pseudomonadales	Moraxellaceae	Acinetobacter	1.11263	0.47439	29.4448	2.4619
Bacteria	Actinobacteria	Actinobacteria	Actinomycetales	Propionibacteriaceae	Propionibacterium	1.05407	0.140835	1.33521	2.14928
Bacteria	Proteobacteria	Betaproteobacteria	Tremblayales	Tremblayaceae	Candidatus Tremblaya	1.03455	0	0	0
Bacteria	Firmicutes	Bacilli	Bacillales	Staphylococcaceae	Staphylococcus	1.03455	0.244608	4.42727	1.52403
Bacteria	Proteobacteria	Gammaproteobacteria	Pseudomonadales	Pseudomonadaceae	Unclassified	0.722233	13.1273	6.46521	9.06604
Bacteria	Actinobacteria	Actinobacteria	Actinomycetales	Micrococcaceae	Micrococcus	0.605114	0.118598	0.421644	0.429855
Bacteria	Proteobacteria	Gammaproteobacteria	Enterobacteriales	Enterobacteriaceae	Unclassified	0.390396	0.0444741	0.843289	1.0551
Bacteria	Firmicutes	Bacilli	Bacillales	Paenibacillaceae	Brevibacillus	0.292797	0.0667111	1.26493	0.3517
Bacteria	Proteobacteria	Alphaproteobacteria	Rhodobacterales	Rhodobacteraceae	Paracoccus	0.234238	0.0296494	0.210822	0.234467
Archaea	Euryarchaeota	Thermoplasmata	E2	[Methanomassiliicoccaceae]	vadinCA11	0.175678	0.00741235	0.0702741	0.312622
Bacteria	Proteobacteria	Alphaproteobacteria	Rhizobiales	Methylobacteriaceae	Unclassified	0.156159	0.00741235	0.0702741	0.0390778
Bacteria	Proteobacteria	Gammaproteobacteria	Pseudomonadales	Moraxellaceae	Enhydrobacter	0.136639	0.022237	0.421644	0.156311
Bacteria	Proteobacteria	Gammaproteobacteria	Alteromonadales	Shewanellaceae	Shewanella	0.136639	0	0.0702741	0
Bacteria	Actinobacteria	Actinobacteria	Actinomycetales	Micrococcaceae	Unclassified	0.136639	0.0667111	0.421644	0.156311
Bacteria	Proteobacteria	Alphaproteobacteria	Rhizobiales	Brucellaceae	Ochrobactrum	0.117119	0	0.210822	0.234467
Bacteria	Planctomycetes	Planctomycetia	Pirellulales	Pirellulaceae	Unclassified	0.117119	0.022237	0.0702741	0.625244
Bacteria	Firmicutes	Bacilli	Lactobacillales	Streptococcaceae	Streptococcus	0.117119	0.0963605	0.0702741	0.312622
Archaea	Euryarchaeota	Methanobacteria	Methanobacteriales	Methanobacteriaceae	Unclassified	0.117119	0.0148247	0	0.273544
Bacteria	Firmicutes	Bacilli	Gemellales	Gemellaceae	Unclassified	0.0975991	0	0	0
Bacteria	Actinobacteria	Actinobacteria	Actinomycetales	Brevibacteriaceae	Brevibacterium	0.0975991	0	0.0702741	0.273544
Bacteria	Proteobacteria	Gammaproteobacteria	Enterobacteriales	Enterobacteriaceae	Serratia	0.0780793	0.00741235	0	0.0781555
Bacteria	Proteobacteria	Betaproteobacteria	Burkholderiales	Oxalobacteraceae	Cupriavidus	0.0780793	0.00741235	0.491918	0
Bacteria	Proteobacteria	Alphaproteobacteria	Rhizobiales	Methylobacteriaceae	Methylobacterium	0.0780793	0.00741235	0.281096	0.195389
Bacteria	Firmicutes	Clostridia	Clostridiales	Veillonellaceae	Succiniclasticum	0.0780793	0	0	0.273544
Bacteria	Firmicutes	Clostridia	Clostridiales	Ruminococcaceae	Unclassified	0.0780793	0.0148247	0	0.117233
Bacteria	Bacteroidetes	Flavobacteriia	Flavobacteriales	[Weeksellaceae]	Cloacibacterium	0.0780793	0	0.0702741	0
Bacteria	Actinobacteria	Actinobacteria	Actinomycetales	Nocardioidaceae	Propionicimonas	0.0780793	0	0	0.0390778
Bacteria	Actinobacteria	Actinobacteria	Actinomycetales	Micrococcaceae	Kocuria	0.0780793	0.0296494	0	0
Bacteria	Actinobacteria	Actinobacteria	Actinomycetales	Microbacteriaceae	Unclassified	0.0780793	0	0.140548	0
Bacteria	Actinobacteria	Actinobacteria	Actinomycetales	Intrasporangiaceae	Janibacter	0.0780793	0.00741235	0	0.0781555
Bacteria	Verrucomicrobia	Verruco-5	WCHB1-41	RFP12	Unclassified	0.0585594	0	0	0
Bacteria	Proteobacteria	Gammaproteobacteria	Pasteurellales	Pasteurellaceae	Haemophilus	0.0585594	0.022237	0.0702741	0.156311
Bacteria	Proteobacteria	Gammaproteobacteria	Aeromonadales	Aeromonadaceae	Unclassified	0.0585594	0.00741235	0.210822	0.117233
Bacteria	Proteobacteria	Betaproteobacteria	Burkholderiales	Oxalobacteraceae	Ralstonia	0.0585594	0.0444741	0.562193	0.0390778
Bacteria	Proteobacteria	Betaproteobacteria	Burkholderiales	Oxalobacteraceae	Unclassified	0.0585594	0.0148247	0	0.273544
Bacteria	Proteobacteria	Alphaproteobacteria	Sphingomonadales	Sphingomonadaceae	Unclassified	0.0585594	0.0148247	0.281096	0.156311
Bacteria	Proteobacteria	Alphaproteobacteria	Rhizobiales	Rhizobiaceae	Unclassified	0.0585594	0	0.140548	0.3517
Bacteria	Planctomycetes	Planctomycetia	Gemmatales	Isosphaeraceae	Unclassified	0.0585594	0	0	0
Bacteria	Firmicutes	Clostridia	Clostridiales	[Tissierellaceae]	Finegoldia	0.0585594	0	0.0702741	0.312622
Bacteria	Firmicutes	Clostridia	Clostridiales	Ruminococcaceae	Ruminococcus	0.0585594	0.0148247	0	0
Bacteria	Firmicutes	Bacilli	Bacillales	Planococcaceae	Unclassified	0.0585594	0.00741235	0	0
Bacteria	Bacteroidetes	Bacteroidia	Bacteroidales	Prevotellaceae	Prevotella	0.0585594	0.0296494	0.702741	0.390778
Bacteria	Actinobacteria	Actinobacteria	Actinomycetales	Nocardiaceae	Rhodococcus	0.0585594	0.0148247	0	0.0781555
Archaea	Euryarchaeota	Halobacteria	Halobacteriales	Halobacteriaceae	Natronococcus	0.0585594	0	0	0
Bacteria	Tenericutes	Mollicutes	Anaeroplasmatales	Anaeroplasmataceae	Anaeroplasma	0.0390396	0	0	0
Bacteria	Proteobacteria	Gammaproteobacteria	Enterobacteriales	Enterobacteriaceae	Erwinia	0.0390396	0.0296494	0.562193	0.234467
Bacteria	Proteobacteria	Gammaproteobacteria	Aeromonadales	Succinivibrionaceae	Unclassified	0.0390396	0	0	0
Bacteria	Proteobacteria	Deltaproteobacteria	Myxococcales	0319-6G20	Unclassified	0.0390396	0	0	0
Bacteria	Proteobacteria	Betaproteobacteria	Burkholderiales	Comamonadaceae	Delftia	0.0390396	0.0148247	0.210822	1.87573
Bacteria	Proteobacteria	Betaproteobacteria	Burkholderiales	Comamonadaceae	Acidovorax	0.0390396	0	0	0
Bacteria	Proteobacteria	Betaproteobacteria	Burkholderiales	Comamonadaceae	Unclassified	0.0390396	0	0	0.429855
Bacteria	Proteobacteria	Betaproteobacteria	Burkholderiales	Alcaligenaceae	Achromobacter	0.0390396	0	0	0
Bacteria	Proteobacteria	Alphaproteobacteria	Rickettsiales	Rickettsiaceae	Wolbachia	0.0390396	0	0	0
Bacteria	MVP-21	Unclassified	Unclassified	Unclassified	Unclassified	0.0390396	0	0	0
Bacteria	Fusobacteria	Fusobacteriia	Fusobacteriales	Fusobacteriaceae	Fusobacterium	0.0390396	0.0148247	0.140548	0
Bacteria	Firmicutes	Clostridia	Clostridiales	Veillonellaceae	Unclassified	0.0390396	0	0	0.0390778
Bacteria	Firmicutes	Bacilli	Lactobacillales	Carnobacteriaceae	Unclassified	0.0390396	0	0	0
Bacteria	Firmicutes	Bacilli	Bacillales	Bacillaceae	Bacillus	0.0390396	0	0	0
Bacteria	Bacteroidetes	Sphingobacteriia	Sphingobacteriales	Sphingobacteriaceae	Sphingobacterium	0.0390396	0	0	0.117233
Bacteria	Bacteroidetes	Bacteroidia	Bacteroidales	Porphyromonadaceae	Porphyromonas	0.0390396	0	0.0702741	0
Bacteria	Actinobacteria	Actinobacteria	Actinomycetales	Mycobacteriaceae	Mycobacterium	0.0390396	0	0	0
Bacteria	Actinobacteria	Actinobacteria	Actinomycetales	Microbacteriaceae	Agromyces	0.0390396	0	0	0
Bacteria	Actinobacteria	Actinobacteria	Actinomycetales	Intrasporangiaceae	Kytococcus	0.0390396	0	0	0
Bacteria	Actinobacteria	Actinobacteria	Actinomycetales	Intrasporangiaceae	Unclassified	0.0390396	0	0	0
Bacteria	Actinobacteria	Actinobacteria	Actinomycetales	Dietziaceae	Dietzia	0.0390396	0	0	0
Archaea	Euryarchaeota	Methanobacteria	Methanobacteriales	Methanobacteriaceae	Methanosphaera	0.0390396	0	0	0
Bacteria	Verrucomicrobia	Verrucomicrobiae	Verrucomicrobiales	Verrucomicrobiaceae	Luteolibacter	0.0195198	0.00741235	0	0.0781555
Bacteria	Proteobacteria	Gammaproteobacteria	Xanthomonadales	Xanthomonadaceae	Stenotrophomonas	0.0195198	0	0	0.898789
Bacteria	Proteobacteria	Gammaproteobacteria	Xanthomonadales	Xanthomonadaceae	Luteimonas	0.0195198	0	0.0702741	0
Bacteria	Proteobacteria	Alphaproteobacteria	Rhizobiales	Rhizobiaceae	Agrobacterium	0.0195198	0	0.140548	1.01602
Bacteria	Proteobacteria	Alphaproteobacteria	Caulobacterales	Caulobacteraceae	Phenylobacterium	0.0195198	0	0	0.117233
Bacteria	Proteobacteria	Alphaproteobacteria	Caulobacterales	Caulobacteraceae	Unclassified	0.0195198	0	0.0702741	0.195389
Bacteria	Firmicutes	Bacilli	Lactobacillales	Lactobacillaceae	Lactobacillus	0.0195198	0.0444741	0.281096	0.195389
Bacteria	Elusimicrobia	Elusimicrobia	Elusimicrobiales	Elusimicrobiaceae	Unclassified	0.0195198	0	0.0702741	0.0781555
Bacteria	Actinobacteria	Actinobacteria	Actinomycetales	Micrococcaceae	Rothia	0.0195198	0.0667111	0.35137	0.195389
Bacteria	Verrucomicrobia	Verrucomicrobiae	Verrucomicrobiales	Verrucomicrobiaceae	Akkermansia	0	0.0148247	0.35137	0
Bacteria	TM7	TM7-3	Unclassified	Unclassified	Unclassified	0	0	0	0.0781555
Bacteria	TM7	TM7-3	EW055	Unclassified	Unclassified	0	0	0	0.117233
Bacteria	TM7	TM7-3	CW040	F16	Unclassified	0	0.00741235	0.0702741	0.0781555
Bacteria	[Thermi]	Deinococci	Thermales	Thermaceae	Thermus	0	0	0	0.156311
Bacteria	[Thermi]	Deinococci	Deinococcales	Deinococcaceae	Deinococcus	0	0	0.0702741	0.0390778
Bacteria	Tenericutes	Mollicutes	Unclassified	Unclassified	Unclassified	0	0	0	0.0781555
Bacteria	Tenericutes	Mollicutes	Entomoplasmatales	Unclassified	Unclassified	0	0.022237	0	0
Bacteria	Proteobacteria	Gammaproteobacteria	Xanthomonadales	Xanthomonadaceae	Unclassified	0	0	0.0702741	0.117233
Bacteria	Proteobacteria	Gammaproteobacteria	Vibrionales	Vibrionaceae	Photobacterium	0	0	0	0.195389
Bacteria	Proteobacteria	Gammaproteobacteria	Pasteurellales	Pasteurellaceae	Actinobacillus	0	0.0148247	0	0
Bacteria	Proteobacteria	Gammaproteobacteria	Alteromonadales	[Chromatiaceae]	Unclassified	0	0.0296494	0	0.0390778
Bacteria	Proteobacteria	Gammaproteobacteria	Alteromonadales	211ds20	Unclassified	0	0	0	0.117233
Bacteria	Proteobacteria	Betaproteobacteria	Unclassified	Unclassified	Unclassified	0	0	0	0.0781555
Bacteria	Proteobacteria	Alphaproteobacteria	Sphingomonadales	Sphingomonadaceae	Sphingomonas	0	0.00741235	0.0702741	0.0781555
Bacteria	Proteobacteria	Alphaproteobacteria	Sphingomonadales	Sphingomonadaceae	Kaistobacter	0	0	0	0.0781555
Bacteria	Proteobacteria	Alphaproteobacteria	Rhodobacterales	Rhodobacteraceae	Unclassified	0	0.00741235	0.421644	0.0781555
Bacteria	Proteobacteria	Alphaproteobacteria	Rhizobiales	Unclassified	Unclassified	0	0	0	0.117233
Bacteria	Proteobacteria	Alphaproteobacteria	Rhizobiales	Bradyrhizobiaceae	Unclassified	0	0.00741235	0	0.0390778
Bacteria	Proteobacteria	Alphaproteobacteria	RF32	Unclassified	Unclassified	0	0	0.281096	0
Bacteria	Planctomycetes	Planctomycetia	Gemmatales	Gemmataceae	Gemmata	0	0.0148247	0	0
Bacteria	Lentisphaerae	[Lentisphaeria]	Victivallales	Victivallaceae	Unclassified	0	0	0.0702741	0.0390778
Bacteria	Fusobacteria	Fusobacteriia	Fusobacteriales	Leptotrichiaceae	Leptotrichia	0	0.00741235	0	0.0390778
Bacteria	Firmicutes	Erysipelotrichi	Erysipelotrichales	Erysipelotrichaceae	RFN20	0	0.00741235	0	0.0390778
Bacteria	Firmicutes	Clostridia	Clostridiales	[Tissierellaceae]	Anaerococcus	0	0.00741235	0.140548	0.0781555
Bacteria	Firmicutes	Clostridia	Clostridiales	Lachnospiraceae	Coprococcus	0	0	0.140548	0
Bacteria	Firmicutes	Clostridia	Clostridiales	Unclassified	Unclassified	0	0	0.140548	0.195389
Bacteria	Firmicutes	Clostridia	Clostridiales	Clostridiaceae	SMB53	0	0	0	0.0781555
Bacteria	Firmicutes	Bacilli	Turicibacterales	Turicibacteraceae	Turicibacter	0	0	0.140548	0
Bacteria	Firmicutes	Bacilli	Lactobacillales	Lactobacillaceae	Pediococcus	0	0	0.210822	0
Bacteria	Firmicutes	Bacilli	Lactobacillales	Enterococcaceae	Enterococcus	0	0	0	0.156311
Bacteria	Firmicutes	Bacilli	Lactobacillales	Carnobacteriaceae	Granulicatella	0	0	0	0.156311
Bacteria	Firmicutes	Bacilli	Lactobacillales	Aerococcaceae	Aerococcus	0	0.00741235	0.0702741	0
Bacteria	Fibrobacteres	TG3	TG3-1	TSCOR003-O20	Unclassified	0	0	0	0.195389
Bacteria	Cyanobacteria	4C0d-2	YS2	Unclassified	Unclassified	0	0.0148247	0	0
Bacteria	Bacteroidetes	Sphingobacteriia	Sphingobacteriales	Sphingobacteriaceae	Pedobacter	0	0	0	0.117233
Bacteria	Bacteroidetes	[Saprospirae]	[Saprospirales]	Chitinophagaceae	Unclassified	0	0	0.0702741	0.508011
Bacteria	Bacteroidetes	Flavobacteriia	Flavobacteriales	[Weeksellaceae]	Wautersiella	0	0	0.140548	0
Bacteria	Bacteroidetes	Flavobacteriia	Flavobacteriales	[Weeksellaceae]	Chryseobacterium	0	0.0148247	0	0.195389
Bacteria	Bacteroidetes	Flavobacteriia	Flavobacteriales	Flavobacteriaceae	Flavobacterium	0	0	0.0702741	0.0390778
Bacteria	Bacteroidetes	Flavobacteriia	Flavobacteriales	Flavobacteriaceae	Capnocytophaga	0	0.00741235	0	0.117233
Bacteria	Bacteroidetes	Cytophagia	Cytophagales	Cytophagaceae	Unclassified	0	0	0	0.468933
Bacteria	Bacteroidetes	Bacteroidia	Bacteroidales	S24-7	Unclassified	0	0.0444741	0.562193	0
Bacteria	Bacteroidetes	Bacteroidia	Bacteroidales	RF16	Unclassified	0	0	0	0.0781555
Bacteria	Bacteroidetes	Bacteroidia	Bacteroidales	Prevotellaceae	Unclassified	0	0.022237	0.35137	0
Bacteria	Bacteroidetes	Bacteroidia	Bacteroidales	Unclassified	Unclassified	0	0	0.0702741	0.0390778
Bacteria	Bacteroidetes	Bacteroidia	Bacteroidales	Bacteroidaceae	Bacteroides	0	0.00741235	0.140548	0
Bacteria	Actinobacteria	Actinobacteria	Actinomycetales	Streptomycetaceae	Streptomyces	0	0	0	0.195389
Bacteria	Actinobacteria	Actinobacteria	Actinomycetales	Pseudonocardiaceae	Actinomycetospora	0	0	0	0.0781555
Bacteria	Actinobacteria	Actinobacteria	Actinomycetales	Nocardioidaceae	Kribbella	0	0	0	0.312622
Bacteria	Actinobacteria	Actinobacteria	Actinomycetales	Micromonosporaceae	Catellatospora	0	0	0	0.0781555
Bacteria	Actinobacteria	Actinobacteria	Actinomycetales	Unclassified	Unclassified	0	0.0148247	0.0702741	0.234467
Bacteria	Actinobacteria	Acidimicrobiia	Acidimicrobiales	Unclassified	Unclassified	0	0	0	0.0781555
Bacteria	Acidobacteria	[Chloracidobacteria]	RB41	Ellin6075	Unclassified	0	0	0	0.0781555
Archaea	Euryarchaeota	Methanomicrobia	Methanomicrobiales	Methanomicrobiaceae	Methanoplanus	0	0	0	0.0781555
