# Supplementary material for: Cytobacts: Abundant and Diverse Vertically Seed-Transmitted Cultivation-Recalcitrant Intracellular Bacteria Ubiquitous to Vascular Plants
Source: Front Microbiol. 2022 Mar 7;13:806222. doi: 10.3389/fmicb.2022.806222 (PMC8967353; doi:10.3389/fmicb.2022.806222)
Supplement: Supplementary file 10 [file Table_7.XLSX]

## Sheet: Genus
DATASET S3
Genus level distribution of OTUs for grape seed and embryo tissue based on 16S rRNA gene V3-V4 amplicon profiling
Kingdom	Phylum	Class	Order	Family	Genus	Red GlobeSeed (EG-GrMG01)	Bangalore Blue Seed (EG-GrMG02)	Red Globe Embryo (EG-GrMG03)	Bangalore Blue Embryo (EG-GrMG04)
Bacteria	Actinobacteria	Actinobacteria	Actinomycetales	Nocardiaceae	Rhodococcus	10.3228	10.3765	9.32622	9.67784
Bacteria	Bacteroidetes	Bacteroidia	Bacteroidales	Prevotellaceae	Prevotella	10.0103	10.4686	15.05	16.16
Bacteria	Firmicutes	Clostridia	Clostridiales	Clostridiaceae	Clostridium	6.94525	6.59039	5.85724	6.66407
Bacteria	Proteobacteria	Gammaproteobacteria	Pseudomonadales	Pseudomonadaceae	Pseudomonas	5.4335	6.38313	3.37558	3.27358
Bacteria	Proteobacteria	Gammaproteobacteria	Pseudomonadales	Moraxellaceae	Acinetobacter	3.17216	2.88068	1.61441	1.74071
Bacteria	Firmicutes	Bacilli	Lactobacillales	Streptococcaceae	Streptococcus	2.9706	2.82939	5.03002	3.80618
Bacteria	Proteobacteria	Betaproteobacteria	Neisseriales	Neisseriaceae	Neisseria	2.95674	3.31613	4.01601	4.40374
Bacteria	Proteobacteria	Alphaproteobacteria	Sphingomonadales	Sphingomonadaceae	Sphingomonas	2.83454	2.78857	1.5477	1.59782
Bacteria	Fusobacteria	Fusobacteriia	Fusobacteriales	Fusobacteriaceae	Fusobacterium	2.82068	2.84404	4.00267	4.15692
Bacteria	Proteobacteria	Betaproteobacteria	Burkholderiales	Comamonadaceae	Unclassified	2.72368	2.59806	2.57505	2.5721
Bacteria	Bacteroidetes	Bacteroidia	Bacteroidales	Porphyromonadaceae	Porphyromonas	2.29787	2.05793	2.32155	2.16939
Bacteria	Firmicutes	Clostridia	Clostridiales	Veillonellaceae	Veillonella	2.13283	2.18668	1.64109	1.7537
Bacteria	Bacteroidetes	Bacteroidia	Bacteroidales	[Paraprevotellaceae]	[Prevotella]	1.89851	1.91662	2.80187	3.01377
Bacteria	Proteobacteria	Gammaproteobacteria	Pasteurellales	Pasteurellaceae	Haemophilus	1.79647	2.02443	1.97465	1.54586
Bacteria	Firmicutes	Bacilli	Lactobacillales	Lactobacillaceae	Lactobacillus	1.39459	1.52303	1.93462	2.01351
Bacteria	Firmicutes	Clostridia	Clostridiales	Clostridiaceae	Unclassified	1.38829	1.38905	1.01401	1.24708
Bacteria	Proteobacteria	Alphaproteobacteria	Rhodobacterales	Rhodobacteraceae	Unclassified	1.26987	1.38277	0.493662	0.831385
Bacteria	Firmicutes	Bacilli	Bacillales	Staphylococcaceae	Staphylococcus	1.20058	0.921148	0.6004	0.714471
Bacteria	Proteobacteria	Gammaproteobacteria	Enterobacteriales	Enterobacteriaceae	Unclassified	1.19555	1.31159	1.12075	0.844375
Bacteria	SR1	Unclassified	Unclassified	Unclassified	Unclassified	1.09728	0.7589	0.96064	0.805404
Bacteria	Bacteroidetes	[Saprospirae]	[Saprospirales]	Chitinophagaceae	Sediminibacterium	0.942327	0.942083	0.933956	1.33801
Bacteria	Bacteroidetes	Bacteroidia	Bacteroidales	Bacteroidaceae	Bacteroides	0.864219	0.365319	0.653769	0.779423
Bacteria	Firmicutes	Clostridia	Clostridiales	Unclassified	Unclassified	0.85792	0.776695	0.587058	0.6755
Bacteria	Proteobacteria	Alphaproteobacteria	Rhizobiales	Unclassified	Unclassified	0.811308	0.680393	0.880587	0.636529
Bacteria	Firmicutes	Bacilli	Lactobacillales	Enterococcaceae	Enterococcus	0.79871	0.915914	1.2008	1.15614
Bacteria	Bacteroidetes	Flavobacteriia	Flavobacteriales	[Weeksellaceae]	Chryseobacterium	0.718083	0.675159	0.813876	0.584567
Bacteria	Proteobacteria	Gammaproteobacteria	Pseudomonadales	Moraxellaceae	Unclassified	0.691627	0.878231	0.6004	0.610548
Bacteria	Proteobacteria	Gammaproteobacteria	Enterobacteriales	Enterobacteriaceae	Klebsiella	0.67525	0.779835	0.760507	0.701481
Bacteria	Proteobacteria	Gammaproteobacteria	Pseudomonadales	Moraxellaceae	Psychrobacter	0.657613	0.692954	0.466978	0.506625
Bacteria	Proteobacteria	Alphaproteobacteria	Rhizobiales	Rhizobiaceae	Unclassified	0.580765	0.708656	0.293529	0.415692
Bacteria	Proteobacteria	Gammaproteobacteria	Oceanospirillales	Halomonadaceae	Halomonas	0.579506	0.552689	0.253502	0.545596
Bacteria	Firmicutes	Clostridia	Clostridiales	Peptostreptococcaceae	Peptostreptococcus	0.542972	0.729591	0.48032	0.597558
Bacteria	Actinobacteria	Actinobacteria	Actinomycetales	Micrococcaceae	Rothia	0.532893	0.260643	0.320213	0.33775
Bacteria	Firmicutes	Bacilli	Lactobacillales	Aerococcaceae	Aerococcus	0.529114	0.522333	0.36024	0.207846
Bacteria	Proteobacteria	Betaproteobacteria	Rhodocyclales	Rhodocyclaceae	Unclassified	0.527854	0.650037	0.493662	0.805404
Bacteria	Firmicutes	Bacilli	Bacillales	Planococcaceae	Unclassified	0.527854	0.540127	0.520347	0.519615
Bacteria	Bacteroidetes	Flavobacteriia	Flavobacteriales	Flavobacteriaceae	Capnocytophaga	0.500139	0.162248	0.280187	0.32476
Bacteria	Proteobacteria	Gammaproteobacteria	Alteromonadales	Colwelliaceae	Unclassified	0.452266	0.561063	0.547031	0.428683
Bacteria	Proteobacteria	Gammaproteobacteria	Aeromonadales	Aeromonadaceae	Unclassified	0.452266	0.41347	0.24016	0.376721
Bacteria	TM7	TM7-3	Unclassified	Unclassified	Unclassified	0.433369	0.434405	0.36024	0.857366
Bacteria	Actinobacteria	Actinobacteria	Bifidobacteriales	Bifidobacteriaceae	Gardnerella	0.386757	0.275298	0.547031	0.285789
Bacteria	Firmicutes	Bacilli	Gemellales	Gemellaceae	Unclassified	0.382978	0.441732	0.333556	0.272798
Bacteria	Firmicutes	Clostridia	Clostridiales	Lachnospiraceae	Unclassified	0.379198	0.248082	0.293529	0.441673
Bacteria	Planctomycetes	Planctomycetia	Pirellulales	Pirellulaceae	Unclassified	0.3666	0.172715	0.293529	0.35074
Bacteria	Proteobacteria	Gammaproteobacteria	Alteromonadales	Colwelliaceae	Thalassomonas	0.362821	0.292046	0.293529	0.116913
Bacteria	Proteobacteria	Alphaproteobacteria	Rhizobiales	Brucellaceae	Ochrobactrum	0.352743	0.221913	0.12008	0.155885
Bacteria	Spirochaetes	Spirochaetes	Spirochaetales	Spirochaetaceae	Treponema	0.345184	0.257503	0.613742	0.571577
Bacteria	Actinobacteria	Actinobacteria	Actinomycetales	Corynebacteriaceae	Corynebacterium	0.328806	0.310887	0.280187	0.272798
Bacteria	Firmicutes	Clostridia	Clostridiales	Ruminococcaceae	Unclassified	0.327547	0.150733	0.226818	0.233827
Bacteria	Fusobacteria	Fusobacteriia	Fusobacteriales	Leptotrichiaceae	Unclassified	0.314949	0.140266	0.213476	0.0909327
Bacteria	Fusobacteria	Fusobacteriia	Fusobacteriales	Leptotrichiaceae	Leptotrichia	0.299831	0.263783	0.333556	0.402702
Bacteria	Proteobacteria	Gammaproteobacteria	Aeromonadales	Aeromonadaceae	Aeromonas	0.292272	0.180042	0.160107	0.298779
Bacteria	Proteobacteria	Epsilonproteobacteria	Campylobacterales	Campylobacteraceae	Campylobacter	0.292272	0.231334	0.346898	0.207846
Bacteria	Proteobacteria	Betaproteobacteria	Rhodocyclales	Rhodocyclaceae	Dechloromonas	0.287233	0.472088	0.280187	0.441673
Bacteria	OD1	ZB2	Unclassified	Unclassified	Unclassified	0.287233	0.165388	0.36024	0.181865
Bacteria	Proteobacteria	Gammaproteobacteria	Pasteurellales	Pasteurellaceae	Aggregatibacter	0.278415	0.15492	0.0933956	0.116913
Bacteria	Proteobacteria	Alphaproteobacteria	Rhizobiales	Hyphomicrobiaceae	Pannonibacter	0.24314	0.427078	0.213476	0.207846
Bacteria	Bacteroidetes	Flavobacteriia	Flavobacteriales	[Weeksellaceae]	Cloacibacterium	0.238101	0.242848	0.213476	0.376721
Bacteria	Firmicutes	Clostridia	Clostridiales	Lachnospiraceae	[Ruminococcus]	0.236841	0.207258	0.200133	0.0519615
Bacteria	Bacteroidetes	Flavobacteriia	Flavobacteriales	Flavobacteriaceae	Flavobacterium	0.235582	0.133985	0.213476	0.142894
Bacteria	Firmicutes	Bacilli	Bacillales	Bacillaceae	Bacillus	0.226763	0.100489	0.253502	0.129904
Bacteria	Firmicutes	Bacilli	Lactobacillales	Carnobacteriaceae	Granulicatella	0.224243	0.293092	0.213476	0.168875
Bacteria	Bacteroidetes	Bacteroidia	Bacteroidales	Unclassified	Unclassified	0.220464	0.295186	0.253502	0.259808
Bacteria	Firmicutes	Bacilli	Bacillales	Planococcaceae	Lysinibacillus	0.217945	0.123518	0.0667111	0.0779423
Bacteria	Proteobacteria	Gammaproteobacteria	Enterobacteriales	Enterobacteriaceae	Erwinia	0.216685	0.251222	0.106738	0.116913
Bacteria	Proteobacteria	Alphaproteobacteria	Rhizobiales	Rhizobiaceae	Agrobacterium	0.210386	0.259596	0.173449	0.220837
Bacteria	Verrucomicrobia	Verrucomicrobiae	Verrucomicrobiales	Verrucomicrobiaceae	Persicirhabdus	0.200307	0.142359	0.200133	0.0779423
Bacteria	Proteobacteria	Alphaproteobacteria	Rhodospirillales	Rhodospirillaceae	Unclassified	0.200307	0.253316	0.0933956	0.0909327
Bacteria	Actinobacteria	Coriobacteriia	Coriobacteriales	Coriobacteriaceae	Atopobium	0.197788	0.286812	0.24016	0.142894
Bacteria	Proteobacteria	Alphaproteobacteria	Rhizobiales	Hyphomicrobiaceae	Unclassified	0.190229	0.369506	0.226818	0.0649519
Bacteria	Bacteroidetes	Bacteroidia	Bacteroidales	Porphyromonadaceae	Tannerella	0.18519	0.286812	0.24016	0.142894
Bacteria	Proteobacteria	Betaproteobacteria	Unclassified	Unclassified	Unclassified	0.18393	0.240755	0.133422	0.207846
Bacteria	Bacteroidetes	Bacteroidia	Bacteroidales	S24-7	Unclassified	0.18393	0.174809	0.253502	0.155885
Bacteria	Proteobacteria	Alphaproteobacteria	Sphingomonadales	Sphingomonadaceae	Unclassified	0.18267	0.250175	0.226818	0.194856
Bacteria	Actinobacteria	Actinobacteria	Actinomycetales	Micrococcaceae	Arthrobacter	0.180151	0.221913	0.253502	0.116913
Bacteria	Verrucomicrobia	[Spartobacteria]	[Chthoniobacterales]	[Chthoniobacteraceae]	DA101	0.177631	0.102582	0.226818	0.220837
Bacteria	Firmicutes	Clostridia	Clostridiales	Veillonellaceae	Megasphaera	0.172592	0.162248	0.0667111	0.0129904
Bacteria	Actinobacteria	Actinobacteria	Bifidobacteriales	Bifidobacteriaceae	Bifidobacterium	0.172592	0.126658	0.213476	0.116913
Bacteria	Bacteroidetes	[Saprospirae]	[Saprospirales]	Chitinophagaceae	Unclassified	0.167553	0.117237	0.106738	0.0909327
Bacteria	Firmicutes	Clostridia	Clostridiales	Peptostreptococcaceae	Filifactor	0.161254	0.0628055	0.133422	0.0389712
Bacteria	Proteobacteria	Alphaproteobacteria	Sphingomonadales	Sphingomonadaceae	Kaistobacter	0.157474	0.198884	0.0533689	0.0649519
Bacteria	Firmicutes	Clostridia	Clostridiales	Ruminococcaceae	Faecalibacterium	0.154955	0.112003	0.320213	0.246817
Bacteria	Actinobacteria	Actinobacteria	Actinomycetales	Actinomycetaceae	Actinomyces	0.154955	0.170622	0.173449	0.207846
Bacteria	Proteobacteria	Gammaproteobacteria	Vibrionales	Vibrionaceae	Vibrio	0.151175	0.274251	0.133422	0.155885
Bacteria	Proteobacteria	Alphaproteobacteria	Rhizobiales	Bradyrhizobiaceae	Unclassified	0.151175	0.130845	0.146765	0.116913
Bacteria	Firmicutes	Clostridia	Clostridiales	[Mogibacteriaceae]	Unclassified	0.149916	0.124564	0.173449	0.142894
Bacteria	Proteobacteria	Gammaproteobacteria	Vibrionales	Pseudoalteromonadaceae	Pseudoalteromonas	0.148656	0.117237	0.12008	0.0779423
Bacteria	Firmicutes	Bacilli	Bacillales	[Exiguobacteraceae]	Exiguobacterium	0.147396	0.0743199	0.0800534	0.142894
Bacteria	Planctomycetes	Phycisphaerae	WD2101	Unclassified	Unclassified	0.142357	0.245988	0.0933956	0.0649519
Bacteria	Verrucomicrobia	Verrucomicrobiae	Verrucomicrobiales	Verrucomicrobiaceae	Akkermansia	0.141097	0.0533847	0.12008	0.181865
Bacteria	Actinobacteria	Actinobacteria	Actinomycetales	Micrococcaceae	Unclassified	0.139837	0.135032	0.520347	0.129904
Bacteria	Proteobacteria	Alphaproteobacteria	Rhodobacterales	Hyphomonadaceae	Unclassified	0.137318	0.0628055	0.0266845	0.0389712
Bacteria	Acidobacteria	Solibacteres	Solibacterales	Solibacteraceae	Candidatus Solibacter	0.136058	0.0774601	0.12008	0.129904
Archaea	Euryarchaeota	Methanobacteria	Methanobacteriales	Methanobacteriaceae	Methanobrevibacter	0.133538	0.173762	0.0800534	0.298779
Bacteria	Proteobacteria	Gammaproteobacteria	Unclassified	Unclassified	Unclassified	0.128499	0.248082	0.146765	0.129904
Bacteria	Proteobacteria	Deltaproteobacteria	Desulfovibrionales	Desulfovibrionaceae	Desulfovibrio	0.127239	0.0659458	0.0133422	0.0259808
Bacteria	Proteobacteria	Alphaproteobacteria	Unclassified	Unclassified	Unclassified	0.127239	0.163294	0.0400267	0.0909327
Bacteria	Proteobacteria	Alphaproteobacteria	Kiloniellales	Unclassified	Unclassified	0.12346	0.143406	0.0800534	0.155885
Bacteria	Actinobacteria	Actinobacteria	Actinomycetales	Propionibacteriaceae	Propionibacterium	0.12346	0.0994421	0.106738	0.155885
Bacteria	Proteobacteria	Betaproteobacteria	Burkholderiales	Comamonadaceae	Delftia	0.1222	0.115143	0.0266845	0.0519615
Bacteria	Chlorobi	Ignavibacteria	Ignavibacteriales	[Melioribacteraceae]	Unclassified	0.119681	0.0659458	0.146765	0.0259808
Bacteria	Proteobacteria	Alphaproteobacteria	Rhizobiales	Hyphomicrobiaceae	Rhodoplanes	0.118421	0.095255	0.0266845	0.155885
Bacteria	Firmicutes	Clostridia	Clostridiales	[Tissierellaceae]	Parvimonas	0.118421	0.175855	0.173449	0.168875
Bacteria	Proteobacteria	Alphaproteobacteria	Caulobacterales	Caulobacteraceae	Brevundimonas	0.117161	0.0900212	0.106738	0.168875
Bacteria	Proteobacteria	Gammaproteobacteria	Xanthomonadales	Xanthomonadaceae	Stenotrophomonas	0.115901	0.11305	0.0933956	0.0389712
Bacteria	Proteobacteria	Alphaproteobacteria	Caulobacterales	Caulobacteraceae	Unclassified	0.114641	0.137125	0.0400267	0.168875
Bacteria	Actinobacteria	Acidimicrobiia	Acidimicrobiales	C111	Unclassified	0.114641	0.0638523	0.0533689	0
Bacteria	Nitrospirae	Nitrospira	Nitrospirales	Nitrospiraceae	Nitrospira	0.113382	0.0638523	0.0800534	0.0389712
Bacteria	Acidobacteria	Acidobacteriia	Acidobacteriales	Koribacteraceae	Unclassified	0.112122	0.15178	0.0800534	0.0259808
Bacteria	TM7	TM7-3	CW040	F16	Unclassified	0.109602	0.091068	0.0266845	0.0649519
Bacteria	Proteobacteria	Epsilonproteobacteria	Campylobacterales	Helicobacteraceae	Helicobacter	0.108342	0.0659458	0.0266845	0.0909327
Bacteria	Cyanobacteria	Synechococcophycideae	Synechococcales	Synechococcaceae	Synechococcus	0.108342	0.129798	0.0133422	0.0519615
Bacteria	Actinobacteria	Acidimicrobiia	Acidimicrobiales	Unclassified	Unclassified	0.105823	0.0491977	0.0133422	0.0259808
Bacteria	Tenericutes	Mollicutes	Mycoplasmatales	Mycoplasmataceae	Ureaplasma	0.104563	0.0146546	0.0133422	0.0649519
Bacteria	Actinobacteria	Actinobacteria	Actinomycetales	Unclassified	Unclassified	0.102043	0.0847875	0.173449	0.0779423
Bacteria	Firmicutes	Clostridia	Clostridiales	Lachnospiraceae	Catonella	0.0995238	0.122471	0.12008	0.246817
Bacteria	Planctomycetes	Planctomycetia	Gemmatales	Isosphaeraceae	Unclassified	0.098264	0.00732731	0.0533689	0.0259808
Bacteria	Planctomycetes	Phycisphaerae	Phycisphaerales	Phycisphaeraceae	Unclassified	0.098264	0.112003	0.0400267	0.0909327
Bacteria	TM7	TM7-3	CW040	Unclassified	Unclassified	0.0970042	0.0136079		0.0129904
Bacteria	Proteobacteria	Alphaproteobacteria	Rhizobiales	Bradyrhizobiaceae	Bradyrhizobium	0.0944846	0.0795537	0.12008	0.116913
Bacteria	Proteobacteria	Gammaproteobacteria	Pseudomonadales	Pseudomonadaceae	Unclassified	0.0932248	0.104676	0.160107	0.233827
Bacteria	Acidobacteria	Acidobacteria-6	iii1-15	Unclassified	Unclassified	0.0932248	0.0669926		0.0259808
Bacteria	Proteobacteria	Gammaproteobacteria	Enterobacteriales	Enterobacteriaceae	Enterobacter	0.091965	0.122471	0.24016	0.181865
Bacteria	[Thermi]	Deinococci	Deinococcales	Deinococcaceae	Deinococcus	0.0907052	0.0125611		0
Bacteria	Firmicutes	Erysipelotrichi	Erysipelotrichales	Erysipelotrichaceae	Bulleidia	0.0907052	0.130845	0.253502	0.142894
Bacteria	Actinobacteria	Actinobacteria	Actinomycetales	Micrococcaceae	Micrococcus	0.0907052	0.0931615	0.0533689	0.0519615
Bacteria	Proteobacteria	Gammaproteobacteria	Vibrionales	Pseudoalteromonadaceae	Unclassified	0.0894454	0.208305	0.106738	0.116913
Bacteria	Firmicutes	Clostridia	Clostridiales	Ruminococcaceae	Oscillospira	0.0881856	0.114097		0.0909327
Bacteria	Proteobacteria	Gammaproteobacteria	Xanthomonadales	Sinobacteraceae	Unclassified	0.0869258	0.0481509	0.0400267	0
Bacteria	Proteobacteria	Alphaproteobacteria	Rhodobacterales	Hyphomonadaceae	Hyphomonas	0.0856661	0.110956	0.0400267	0.0129904
Bacteria	Firmicutes	Clostridia	Clostridiales	[Tissierellaceae]	Peptoniphilus	0.0856661	0.0659458	0.0133422	0.0259808
Bacteria	Proteobacteria	Betaproteobacteria	Neisseriales	Neisseriaceae	Unclassified	0.0831465	0.0690861	0.0800534	0.168875
Bacteria	Proteobacteria	Alphaproteobacteria	Rhizobiales	Phyllobacteriaceae	Unclassified	0.0806269	0.0638523	0.0266845	0.0259808
Bacteria	Actinobacteria	Actinobacteria	Actinomycetales	Nocardioidaceae	Unclassified	0.0730681	0.00628055	0.146765	0.0129904
Bacteria	Proteobacteria	Alphaproteobacteria	Rhizobiales	Methylobacteriaceae	Methylobacterium	0.0680289	0.034543	0.12008	0.0519615
Bacteria	Bacteroidetes	Flavobacteriia	Flavobacteriales	Flavobacteriaceae	Unclassified	0.0667691	0.0701328	0.0400267	0.0779423
Bacteria	Cyanobacteria	4C0d-2	MLE1-12	Unclassified	Unclassified	0.0655093	0.026169	0.0533689	0.0129904
Bacteria	Proteobacteria	Gammaproteobacteria	Pseudomonadales	Moraxellaceae	Enhydrobacter	0.0629897	0.0293092	0.0533689	0.0649519
Bacteria	Actinobacteria	Thermoleophilia	Gaiellales	Gaiellaceae	Unclassified	0.06173	0.0743199	0.0400267	0.0129904
Bacteria	Planctomycetes	Planctomycetia	Planctomycetales	Planctomycetaceae	Planctomyces	0.0604702	0.0879277	0.106738	0.0519615
Bacteria	AD3	ABS-6	Unclassified	Unclassified	Unclassified	0.0604702	0.0586185	0.0266845	0.0129904
Bacteria	Proteobacteria	Alphaproteobacteria	Rhodobacterales	Rhodobacteraceae	Nautella	0.0579506	0.0900212	0.0266845	0.0779423
Bacteria	Firmicutes	Clostridia	Clostridiales	Lachnospiraceae	Coprococcus	0.0579506	0.0554782	0.0133422	0.0259808
Archaea	Euryarchaeota	Thermoplasmata	E2	[Methanomassiliicoccaceae]	vadinCA11	0.055431	0.0157014	0.0400267	0.0519615
Bacteria	Nitrospirae	Nitrospira	Nitrospirales	Nitrospiraceae	Unclassified	0.0529114	0.0680393	0.0266845	0.103923
Bacteria	Planctomycetes	Planctomycetia	Pirellulales	Pirellulaceae	planctomycete	0.0516516	0.0512912	0.0533689	0.0259808
Bacteria	Verrucomicrobia	Opitutae	Opitutales	Opitutaceae	Opitutus	0.0503918	0.0198884	0	0
Bacteria	Firmicutes	Clostridia	Clostridiales	Veillonellaceae	Selenomonas	0.0503918	0.0460574	0.0133422	0.0129904
Bacteria	Proteobacteria	Alphaproteobacteria	Rhodobacterales	Rhodobacteraceae	Paracoccus	0.049132	0.0471041	0.0933956	0.0259808
Bacteria	Proteobacteria	Deltaproteobacteria	Desulfovibrionales	Desulfovibrionaceae	Unclassified	0.0466124	0.0575717	0.0667111	0.103923
Bacteria	Proteobacteria	Gammaproteobacteria	Thiotrichales	Piscirickettsiaceae	Unclassified	0.0453526	0.0481509	0.106738	0.0129904
Bacteria	Firmicutes	Clostridia	Clostridiales	Lachnospiraceae	Oribacterium	0.0453526	0.0376833	0.146765	0.142894
Bacteria	Proteobacteria	Gammaproteobacteria	Alteromonadales	Ferrimonadaceae	Ferrimonas	0.0440928			0.0129904
Bacteria	Bacteroidetes	Bacteroidia	Bacteroidales	Rikenellaceae	AF12	0.0440928
Bacteria	Nitrospirae	Nitrospira	Nitrospirales	0319-6A21	Unclassified	0.042833	0.0293092	0.0400267	0.0649519
Bacteria	Fusobacteria	Fusobacteriia	Fusobacteriales	Leptotrichiaceae	Sneathia	0.042833	0.0502444	0.0667111
Bacteria	Firmicutes	Erysipelotrichi	Erysipelotrichales	Erysipelotrichaceae	Allobaculum	0.042833	0.0324495	0.0533689	0.0259808
Bacteria	Firmicutes	Clostridia	Clostridiales	Veillonellaceae	Succiniclasticum	0.042833	0.0104676	0.160107	0.0129904
Bacteria	Firmicutes	Bacilli	Bacillales	Staphylococcaceae	Salinicoccus	0.0415732
Bacteria	Bacteroidetes	Bacteroidia	Bacteroidales	Rikenellaceae	Unclassified	0.0415732	0.132938	0.0400267	0.103923
Bacteria	Proteobacteria	Deltaproteobacteria	Myxococcales	Unclassified	Unclassified	0.0403134	0.0753666	0	0.0259808
Bacteria	Proteobacteria	Gammaproteobacteria	Pasteurellales	Pasteurellaceae	Actinobacillus	0.0377938	0.0188417	0.0133422	0.0779423
Bacteria	Proteobacteria	Alphaproteobacteria	Rhizobiales	Phyllobacteriaceae	Mesorhizobium	0.0377938	0.0397768
Bacteria	Proteobacteria	Alphaproteobacteria	Rhizobiales	Hyphomicrobiaceae	Polymorphum	0.0377938	0.0544315		0.0129904
Bacteria	Firmicutes	Clostridia	Clostridiales	Ruminococcaceae	Ruminococcus	0.0377938	0.064899	0.0400267	0.0779423
Bacteria	Firmicutes	Bacilli	Lactobacillales	Aerococcaceae	Unclassified	0.0377938	0	0.0933956	0.0389712
Bacteria	Bacteroidetes	[Saprospirae]	[Saprospirales]	Chitinophagaceae	Flavisolibacter	0.0365341	0.0219819	0.0400267	0.0129904
Bacteria	Bacteroidetes	Bacteroidia	Bacteroidales	Porphyromonadaceae	Unclassified	0.0365341	0.00628055
Bacteria	Proteobacteria	Alphaproteobacteria	Sphingomonadales	Sphingomonadaceae	Sphingobium	0.0352743	0.0104676
Bacteria	Proteobacteria	Alphaproteobacteria	Rhodobacterales	Rhodobacteraceae	Loktanella	0.0352743	0.0240755	0.0133422	0.0389712
Bacteria	Firmicutes	Clostridia	Clostridiales	Clostridiaceae	SMB53	0.0352743	0.0177949		0.0129904
Bacteria	Verrucomicrobia	Verruco-5	WCHB1-41	RFP12	Unclassified	0.0340145	0.030356	0.0133422	0.0129904
Bacteria	Nitrospirae	Nitrospira	Nitrospirales	[Leptospirillaceae]	Unclassified	0.0327547
Bacteria	Bacteroidetes	Bacteroidia	Bacteroidales	Bacteroidaceae	BF311	0.0327547			0.0389712
Bacteria	Actinobacteria	Actinobacteria	Actinomycetales	Mycobacteriaceae	Mycobacterium	0.0327547	0.0387301
Bacteria	Actinobacteria	Acidimicrobiia	Acidimicrobiales	koll13	Unclassified	0.0327547	0.0157014		0.0259808
Bacteria	Planctomycetes	Planctomycetia	Gemmatales	Gemmataceae	Unclassified	0.0314949	0.0429171		0.0259808
Bacteria	Chloroflexi	Ellin6529	Unclassified	Unclassified	Unclassified	0.0314949	0.0272157	0.0133422	0.0519615
Bacteria	Chloroflexi	Anaerolineae	Caldilineales	Caldilineaceae	Unclassified	0.0314949
Bacteria	Bacteroidetes	Flavobacteriia	Flavobacteriales	Unclassified	Unclassified	0.0314949	0.026169	0.0266845	0.0909327
Bacteria	Bacteroidetes	Bacteroidia	Bacteroidales	[Odoribacteraceae]	Odoribacter	0.0314949	0.0177949	0.0533689	0.0389712
Bacteria	Proteobacteria	Betaproteobacteria	Burkholderiales	Oxalobacteraceae	Unclassified	0.0302351	0.0659458	0.0400267
Bacteria	Firmicutes	Clostridia	Clostridiales	Veillonellaceae	Megamonas	0.0302351	0.0272157
Bacteria	Firmicutes	Clostridia	Clostridiales	[Tissierellaceae]	Unclassified	0.0302351
Bacteria	Bacteroidetes	Cytophagia	Cytophagales	Flammeovirgaceae	Roseivirga	0.0302351	0.0177949	0.0400267	0.0389712
Bacteria	Bacteroidetes	Bacteroidia	Bacteroidales	Porphyromonadaceae	Paludibacter	0.0302351	0.026169	0.0400267
Bacteria	Actinobacteria	Acidimicrobiia	Acidimicrobiales	EB1017	Unclassified	0.0302351	0.030356		0.0909327
Bacteria	Acidobacteria	Holophagae	Holophagales	Holophagaceae	Unclassified	0.0302351	0.0491977
Bacteria	Acidobacteria	DA052	Ellin6513	Unclassified	Unclassified	0.0302351	0.0429171	0.0133422	0.0649519
Bacteria	Verrucomicrobia	Verrucomicrobiae	Verrucomicrobiales	Verrucomicrobiaceae	Unclassified	0.0289753	0.00209352
Bacteria	Verrucomicrobia	[Spartobacteria]	[Chthoniobacterales]	[Chthoniobacteraceae]	Candidatus Xiphinematobacter	0.0289753	0.0408236	0.0400267	0.0389712
Bacteria	Tenericutes	Mollicutes	Unclassified	Unclassified	Unclassified	0.0289753	0.00418703
Bacteria	Cyanobacteria	Oscillatoriophycideae	Chroococcales	Xenococcaceae	Unclassified	0.0289753	0.0188417
Bacteria	Actinobacteria	MB-A2-108	0319-7L14	Unclassified	Unclassified	0.0289753	0.00314028	0.0133422
Bacteria	Acidobacteria	Solibacteres	Solibacterales	Unclassified	Unclassified	0.0289753	0.0355898		0.0519615
Bacteria	Acidobacteria	[Chloracidobacteria]	RB41	Unclassified	Unclassified	0.0289753	0.0272157
Archaea	Euryarchaeota	Methanomicrobia	Methanomicrobiales	Methanomicrobiaceae	Methanoplanus	0.0289753
Bacteria	Proteobacteria	Deltaproteobacteria	Myxococcales	Myxococcaceae	Anaeromyxobacter	0.0277155	0.0198884
Bacteria	Firmicutes	Clostridia	Clostridiales	Veillonellaceae	Dialister	0.0277155	0.086881	0.0400267	0.0779423
Bacteria	Proteobacteria	Gammaproteobacteria	Pasteurellales	Pasteurellaceae	Pasteurella	0.0264557	0.00732731
Bacteria	Proteobacteria	Gammaproteobacteria	Oceanospirillales	Oceanospirillaceae	Oceanospirillum	0.0264557	0.0146546	0.0133422
Bacteria	Gemmatimonadetes	Gemmatimonadetes	Unclassified	Unclassified	Unclassified	0.0264557	0.0272157
Bacteria	Elusimicrobia	Elusimicrobia	Elusimicrobiales	Elusimicrobiaceae	Unclassified	0.0264557
Bacteria	Chloroflexi	P2-11E	Unclassified	Unclassified	Unclassified	0.0264557	0.0282625		0.0129904
Bacteria	Actinobacteria	Coriobacteriia	Coriobacteriales	Coriobacteriaceae	Unclassified	0.0264557	0.0104676	0.0533689
Bacteria	Proteobacteria	Gammaproteobacteria	Pasteurellales	Pasteurellaceae	Unclassified	0.0251959	0.0366366	0.0400267	0.0259808
Bacteria	Proteobacteria	Gammaproteobacteria	Alteromonadales	Shewanellaceae	Shewanella	0.0251959	0.0481509	0.0133422	0.0259808
Bacteria	Acidobacteria	[Chloracidobacteria]	RB41	Ellin6075	Unclassified	0.0251959	0.00523379
Bacteria	Proteobacteria	Gammaproteobacteria	Xanthomonadales	Xanthomonadaceae	Dokdonella	0.0239361	0
Bacteria	Proteobacteria	Alphaproteobacteria	Kordiimonadales	Kordiimonadaceae	Unclassified	0.0239361	0.0711796	0.0266845	0.0649519
Bacteria	Firmicutes	Erysipelotrichi	Erysipelotrichales	Erysipelotrichaceae	Unclassified	0.0239361	0.150733	0.0533689	0.0519615
Bacteria	Chloroflexi	TK10	B07_WMSP1	FFCH4570	Unclassified	0.0239361	0.00209352	0.0667111
Bacteria	Chloroflexi	Anaerolineae	Anaerolineales	Anaerolinaceae	SHD-231	0.0239361
Bacteria	Actinobacteria	Actinobacteria	Actinomycetales	Geodermatophilaceae	Unclassified	0.0239361	0.0115143
Bacteria	Proteobacteria	Alphaproteobacteria	Sphingomonadales	Sphingomonadaceae	Novosphingobium	0.0226763	0.0209352	0.0400267	0.0129904
Bacteria	Proteobacteria	Alphaproteobacteria	Rhodospirillales	Acetobacteraceae	Unclassified	0.0226763	0.0167481	0.0800534	0
Bacteria	Proteobacteria	Alphaproteobacteria	Rhizobiales	Hyphomicrobiaceae	Pedomicrobium	0.0226763	0.00628055		0.0389712
Bacteria	Gemmatimonadetes	Gemmatimonadetes	N1423WL	Unclassified	Unclassified	0.0226763	0.0177949	0.0133422	0.0389712
Bacteria	Bacteroidetes	Bacteroidia	Bacteroidales	RF16	Unclassified	0.0226763
Bacteria	Bacteroidetes	Bacteroidia	Bacteroidales	[Paraprevotellaceae]	YRC22	0.0226763
Bacteria	Actinobacteria	Actinobacteria	Actinomycetales	Nocardioidaceae	Kribbella	0.0226763			0.0129904
Archaea	Crenarchaeota	Thaumarchaeota	Cenarchaeales	Cenarchaeaceae	Unclassified	0.0226763		0.0133422	0.0389712
Bacteria	WPS-2	Unclassified	Unclassified	Unclassified	Unclassified	0.0214165	0.00209352
Bacteria	TM7	TM7-1	Unclassified	Unclassified	Unclassified	0.0214165	0
Bacteria	SBR1093	VHS-B5-50	Unclassified	Unclassified	Unclassified	0.0214165	0.0209352
Bacteria	Proteobacteria	Betaproteobacteria	Burkholderiales	Oxalobacteraceae	Janthinobacterium	0.0214165	0.0429171		0.0129904
Bacteria	Firmicutes	Clostridia	Clostridiales	Symbiobacteriaceae	Symbiobacterium	0.0214165	0.00837407	0.0133422	0
Bacteria	Firmicutes	Clostridia	Clostridiales	Lachnospiraceae	Lachnospira	0.0214165			0
Bacteria	Chloroflexi	Thermomicrobia	JG30-KF-CM45	Unclassified	Unclassified	0.0214165		0.0266845	0.0259808
Bacteria	Spirochaetes	[Brachyspirae]	[Brachyspirales]	Brachyspiraceae	Brachyspira	0.0201567
Bacteria	Proteobacteria	Gammaproteobacteria	Vibrionales	Vibrionaceae	Photobacterium	0.0201567	0.0471041	0.0667111	0.0389712
Bacteria	Proteobacteria	Gammaproteobacteria	Oceanospirillales	Oceanospirillaceae	Neptuniibacter	0.0201567	0
Bacteria	Proteobacteria	Gammaproteobacteria	Enterobacteriales	Enterobacteriaceae	Trabulsiella	0.0201567	0.0115143		0.0129904
Bacteria	Proteobacteria	Epsilonproteobacteria	Campylobacterales	Campylobacteraceae	Arcobacter	0.0201567	0.0251222	0.0266845	0.0909327
Bacteria	Proteobacteria	Betaproteobacteria	Gallionellales	Gallionellaceae	Gallionella	0.0201567	0.034543	0.0266845
Bacteria	Firmicutes	Clostridia	Clostridiales	Clostridiaceae	Caloramator	0.0201567	0.0125611	0.0400267
Bacteria	AD3	JG37-AG-4	Unclassified	Unclassified	Unclassified	0.0201567	0.0324495	0.0266845	0.0129904
Bacteria	Actinobacteria	Actinobacteria	Actinomycetales	Actinomycetaceae	Arcanobacterium	0.0201567
Bacteria	Acidobacteria	Acidobacteria-5	Unclassified	Unclassified	Unclassified	0.0201567	0.00942083
Bacteria	Verrucomicrobia	[Spartobacteria]	[Chthoniobacterales]	[Chthoniobacteraceae]	Unclassified	0.0188969
Bacteria	Tenericutes	Mollicutes	Mycoplasmatales	Mycoplasmataceae	Unclassified	0.0188969	0.0125611		0.0129904
Bacteria	Proteobacteria	Gammaproteobacteria	Xanthomonadales	Xanthomonadaceae	Unclassified	0.0188969	0.0136079	0.0266845	0.0259808
Bacteria	Proteobacteria	Gammaproteobacteria	Legionellales	Unclassified	Unclassified	0.0188969		0.0667111	0.0389712
Bacteria	Proteobacteria	Alphaproteobacteria	Ellin329	Unclassified	Unclassified	0.0188969	0.0115143	0.0133422	0.0129904
Bacteria	Firmicutes	Clostridia	Clostridiales	Lachnospiraceae	Moryella	0.0188969	0.0146546		0.0259808
Bacteria	Cyanobacteria	4C0d-2	YS2	Unclassified	Unclassified	0.0188969	0.00314028
Bacteria	Actinobacteria	Coriobacteriia	Coriobacteriales	Coriobacteriaceae	Adlercreutzia	0.0188969		0.106738	0.0129904
Bacteria	Actinobacteria	Actinobacteria	Actinomycetales	Intrasporangiaceae	Janibacter	0.0188969	0.00209352	0.0133422	0.0129904
Bacteria	Proteobacteria	Alphaproteobacteria	Sphingomonadales	Unclassified	Unclassified	0.0176371	0.0523379
Bacteria	Planctomycetes	C6	d113	Unclassified	Unclassified	0.0176371	0.00314028
Bacteria	Chloroflexi	Ktedonobacteria	B12-WMSP1	Unclassified	Unclassified	0.0176371
Bacteria	Actinobacteria	Thermoleophilia	Solirubrobacterales	Solirubrobacteraceae	Unclassified	0.0176371		0.0266845	0.0259808
Bacteria	Actinobacteria	Thermoleophilia	Solirubrobacterales	Unclassified	Unclassified	0.0176371	0.0554782	0.0933956	0.0129904
Bacteria	Actinobacteria	Actinobacteria	Actinomycetales	Gordoniaceae	Gordonia	0.0176371		0.0133422
Bacteria	Actinobacteria	Actinobacteria	Actinomycetales	Brevibacteriaceae	Brevibacterium	0.0176371	0.0397768	0.0533689
Bacteria	Proteobacteria	Gammaproteobacteria	Alteromonadales	[Chromatiaceae]	Rheinheimera	0.0163773	0.0282625
Bacteria	OD1	SM2F11	Unclassified	Unclassified	Unclassified	0.0163773	0.0177949	0.0133422	0.0129904
Bacteria	Actinobacteria	Thermoleophilia	Solirubrobacterales	Conexibacteraceae	Unclassified	0.0163773	0.00104676	0.0133422	0.0389712
Bacteria	Acidobacteria	[Chloracidobacteria]	DS-100	Unclassified	Unclassified	0.0163773	0.00732731
Bacteria	Verrucomicrobia	[Pedosphaerae]	[Pedosphaerales]	Ellin515	Unclassified	0.0151175	0.0314028	0.0133422
Bacteria	Verrucomicrobia	Opitutae	Puniceicoccales	Puniceicoccaceae	Coraliomargarita	0.0151175
Bacteria	Proteobacteria	Gammaproteobacteria	Enterobacteriales	Enterobacteriaceae	Morganella	0.0151175	0.00418703	0.0133422
Bacteria	Proteobacteria	Alphaproteobacteria	Rickettsiales	Rickettsiaceae	Unclassified	0.0151175
Bacteria	Proteobacteria	Alphaproteobacteria	Kiloniellales	Kiloniellaceae	Unclassified	0.0151175
Bacteria	Firmicutes	Clostridia	Clostridiales	Lachnospiraceae	Epulopiscium	0.0151175	0.0198884
Bacteria	Firmicutes	Bacilli	Lactobacillales	Leuconostocaceae	Unclassified	0.0151175			0.0519615
Bacteria	Chloroflexi	Anaerolineae	A31	Unclassified	Unclassified	0.0151175		0.0266845
Bacteria	Bacteroidetes	Sphingobacteriia	Sphingobacteriales	Sphingobacteriaceae	Pedobacter	0.0151175	0.0146546
Bacteria	Spirochaetes	[Leptospirae]	[Leptospirales]	Leptospiraceae	Turneriella	0.0138577	0.00732731	0.0133422
Bacteria	Proteobacteria	Alphaproteobacteria	Rhodospirillales	Acetobacteraceae	Roseococcus	0.0138577		0.0667111
Bacteria	Proteobacteria	Alphaproteobacteria	Rhizobiales	Bartonellaceae	Unclassified	0.0138577	0.0125611		0.0129904
Bacteria	Nitrospirae	Nitrospira	Nitrospirales	Nitrospiraceae	JG37-AG-70	0.0138577	0.0240755
Bacteria	Firmicutes	Erysipelotrichi	Erysipelotrichales	Erysipelotrichaceae	p-75-a5	0.0138577	0.00732731
Bacteria	Firmicutes	Clostridia	Clostridiales	Lachnospiraceae	Dorea	0.0138577	0.00314028	0.0133422	0.0259808
Bacteria	Bacteroidetes	Cytophagia	Cytophagales	Cytophagaceae	Leadbetterella	0.0138577
Bacteria	Acidobacteria	Solibacteres	Solibacterales	AKIW659	Unclassified	0.0138577
Bacteria	Proteobacteria	Alphaproteobacteria	Sphingomonadales	Erythrobacteraceae	Erythrobacter	0.0125979	0.00837407
Bacteria	OP3	PBS-25	Unclassified	Unclassified	Unclassified	0.0125979	0.0115143
Bacteria	NC10	12-24	Methylomirabiliales	Methylomirabiliaceae	Candidatus Methylomirabilis	0.0125979	0.00104676
Bacteria	Gemmatimonadetes	Gemmatimonadetes	Gemmatimonadales	Ellin5301	Unclassified	0.0125979	0.00942083
Bacteria	Cyanobacteria	Synechococcophycideae	Synechococcales	Synechococcaceae	Paulinella	0.0125979	0.0251222
Bacteria	Chloroflexi	TK10	B07_WMSP1	Unclassified	Unclassified	0.0125979
Bacteria	Chloroflexi	Anaerolineae	envOPS12	Unclassified	Unclassified	0.0125979	0.0136079
Bacteria	Acidobacteria	Acidobacteriia	Acidobacteriales	Acidobacteriaceae	Unclassified	0.0125979	0.0387301
Bacteria	Tenericutes	Mollicutes	Mycoplasmatales	Mycoplasmataceae	Mycoplasma	0.0113382	0.0512912	0.0266845	0.0129904
Bacteria	Proteobacteria	Gammaproteobacteria	Oceanospirillales	Oceanospirillaceae	Amphritea	0.0113382	0.0136079		0.0259808
Bacteria	Proteobacteria	Gammaproteobacteria	Alteromonadales	Idiomarinaceae	Unclassified	0.0113382
Bacteria	Proteobacteria	Alphaproteobacteria	Rhizobiales	Xanthobacteraceae	Unclassified	0.0113382
Bacteria	Proteobacteria	Alphaproteobacteria	Caulobacterales	Caulobacteraceae	Phenylobacterium	0.0113382	0.0104676	0.0933956	0.0649519
Bacteria	Firmicutes	Clostridia	Clostridiales	Veillonellaceae	Mitsuokella	0.0113382	0.0293092	0.0266845	0.0129904
Bacteria	Firmicutes	Clostridia	Clostridiales	Peptococcaceae	Desulfosporosinus	0.0113382
Bacteria	Firmicutes	Clostridia	Clostridiales	[Mogibacteriaceae]	Anaerovorax	0.0113382
Bacteria	Firmicutes	Bacilli	Bacillales	Staphylococcaceae	Jeotgalicoccus	0.0113382
Bacteria	Firmicutes	Bacilli	Bacillales	Bacillaceae	Unclassified	0.0113382			0.0129904
Bacteria	Chloroflexi	TK10	AKYG885	Dolo_23	Unclassified	0.0113382
Bacteria	Chloroflexi	Chloroflexi	[Roseiflexales]	[Kouleothrixaceae]	Unclassified	0.0113382	0.00418703
Bacteria	Chloroflexi	Chloroflexi	AKIW781	Unclassified	Unclassified	0.0113382
Bacteria	Chloroflexi	Anaerolineae	S0208	Unclassified	Unclassified	0.0113382	0.00523379		0.0259808
Bacteria	Bacteroidetes	Flavobacteriia	Flavobacteriales	Flavobacteriaceae	Flexibacter	0.0113382
Bacteria	Proteobacteria	Deltaproteobacteria	Bdellovibrionales	Bacteriovoracaceae	Unclassified	0.0100784
Bacteria	Proteobacteria	Betaproteobacteria	Rhodocyclales	Rhodocyclaceae	KD1-23	0.0100784	0.00837407	0.0266845
Bacteria	Proteobacteria	Betaproteobacteria	Neisseriales	Neisseriaceae	Eikenella	0.0100784			0.0519615
Bacteria	Proteobacteria	Alphaproteobacteria	Rhodobacterales	Rhodobacteraceae	Anaerospora	0.0100784
Bacteria	Firmicutes	Clostridia	Clostridiales	[Tissierellaceae]	GW-34	0.0100784
Bacteria	Firmicutes	Bacilli	Bacillales	Planococcaceae	Sporosarcina	0.0100784
Bacteria	Elusimicrobia	Elusimicrobia	Elusimicrobiales	Unclassified	Unclassified	0.0100784	0.0115143
Bacteria	Cyanobacteria	ML635J-21	Unclassified	Unclassified	Unclassified	0.0100784	0.0387301	0.0800534
Bacteria	Chloroflexi	Anaerolineae	GCA004	Unclassified	Unclassified	0.0100784		0.0400267
Bacteria	Armatimonadetes	[Fimbriimonadia]	[Fimbriimonadales]	[Fimbriimonadaceae]	Fimbriimonas	0.0100784	0.0209352
Bacteria	Acidobacteria	Solibacteres	Solibacterales	Solibacteraceae	Unclassified	0.0100784	0.0324495		0.103923
Bacteria	Acidobacteria	Acidobacteriia	Acidobacteriales	Koribacteraceae	Candidatus Koribacter	0.0100784	0.0209352		0.0259808
Bacteria	Proteobacteria	Gammaproteobacteria	Xanthomonadales	Sinobacteraceae	Steroidobacter	0.00881856	0.00942083
Bacteria	Proteobacteria	Betaproteobacteria	Burkholderiales	Alcaligenaceae	Achromobacter	0.00881856
Bacteria	Proteobacteria	Alphaproteobacteria	Rhodobacterales	Rhodobacteraceae	Rubellimicrobium	0.00881856		0.0400267
Bacteria	Proteobacteria	Alphaproteobacteria	Rhizobiales	Methylobacteriaceae	Unclassified	0.00881856	0.0355898
Bacteria	Firmicutes	Clostridia	Clostridiales	Lachnospiraceae	Blautia	0.00881856	0.00314028
Bacteria	Firmicutes	Bacilli	Lactobacillales	Streptococcaceae	Lactococcus	0.00881856	0.0471041	0.213476	0.0649519
Bacteria	Firmicutes	Bacilli	Lactobacillales	Enterococcaceae	Vagococcus	0.00881856
Bacteria	Actinobacteria	Actinobacteria	Actinomycetales	Tsukamurellaceae	Unclassified	0.00881856		0.0133422
Bacteria	Actinobacteria	Actinobacteria	Actinomycetales	Promicromonosporaceae	Luteimicrobium	0.00881856
Bacteria	Actinobacteria	Actinobacteria	Actinomycetales	Geodermatophilaceae	Modestobacter	0.00881856		0.293529
Bacteria	Actinobacteria	Actinobacteria	Actinomycetales	Dietziaceae	Unclassified	0.00881856	0.0230287	0.0133422	0.0389712
Bacteria	Acidobacteria	[Chloracidobacteria]	Unclassified	Unclassified	Unclassified	0.00881856		0.0133422
Bacteria	Acidobacteria	BPC102	B110	Unclassified	Unclassified	0.00881856
Bacteria	Synergistetes	Synergistia	Synergistales	Synergistaceae	Unclassified	0.00755877	0.00209352	0.0266845
Bacteria	Proteobacteria	TA18	PHOS-HD29	Unclassified	Unclassified	0.00755877
Bacteria	Proteobacteria	Gammaproteobacteria	Xanthomonadales	Xanthomonadaceae	Thermomonas	0.00755877		0.0133422
Bacteria	Proteobacteria	Gammaproteobacteria	Alteromonadales	Alteromonadaceae	Unclassified	0.00755877			0.0129904
Bacteria	Proteobacteria	Alphaproteobacteria	Rhodospirillales	Rhodospirillaceae	Magnetospirillum	0.00755877
Bacteria	Proteobacteria	Alphaproteobacteria	Rhodospirillales	Unclassified	Unclassified	0.00755877	0.00837407
Bacteria	Proteobacteria	Alphaproteobacteria	Rhizobiales	Methylocystaceae	Methylosinus	0.00755877	0.0314028	0.0266845	0.0129904
Bacteria	Proteobacteria	Alphaproteobacteria	Rhizobiales	Methylocystaceae	Methylopila	0.00755877	0	0.0133422
Bacteria	Planctomycetes	Planctomycetia	Gemmatales	Gemmataceae	Gemmata	0.00755877	0.0512912		0.0259808
Bacteria	Firmicutes	Erysipelotrichi	Erysipelotrichales	Erysipelotrichaceae	Coprobacillus	0.00755877	0.0157014		0.0389712
Bacteria	Firmicutes	Clostridia	Clostridiales	Veillonellaceae	Schwartzia	0.00755877	0.0167481
Bacteria	Firmicutes	Clostridia	Clostridiales	[Tissierellaceae]	Finegoldia	0.00755877	0.0334963	0.0133422	0.0649519
Bacteria	Firmicutes	Bacilli	Gemellales	Gemellaceae	Gemella	0.00755877	0.00523379
Bacteria	Firmicutes	Bacilli	Bacillales	Planococcaceae	Planococcus	0.00755877	0.00104676
Bacteria	Cyanobacteria	Unclassified	Unclassified	Unclassified	Unclassified	0.00755877	0.00314028		0.0129904
Bacteria	Bacteroidetes	Flavobacteriia	Flavobacteriales	Flavobacteriaceae	Gillisia	0.00755877	0
Bacteria	Bacteroidetes	Bacteroidia	Bacteroidales	[Odoribacteraceae]	Butyricimonas	0.00755877	0.056525	0.0400267	0.0519615
Bacteria	Armatimonadetes	0319-6E2	Unclassified	Unclassified	Unclassified	0.00755877
Bacteria	Actinobacteria	Actinobacteria	Actinomycetales	Microbacteriaceae	Unclassified	0.00755877	0.00628055	0.0133422
Bacteria	Acidobacteria	iii1-8	32-20	Unclassified	Unclassified	0.00755877	0.00942083
Bacteria	Proteobacteria	Gammaproteobacteria	Alteromonadales	Alteromonadaceae	Glaciecola	0.00629897	0.0188417
Bacteria	Proteobacteria	Deltaproteobacteria	Myxococcales	Haliangiaceae	Unclassified	0.00629897	0.00523379		0.0129904
Bacteria	Proteobacteria	Deltaproteobacteria	MIZ46	Unclassified	Unclassified	0.00629897
Bacteria	Proteobacteria	Deltaproteobacteria	Desulfuromonadales	Geobacteraceae	Geobacter	0.00629897
Bacteria	Proteobacteria	Alphaproteobacteria	Rhizobiales	Hyphomicrobiaceae	Stappia	0.00629897	0.00523379	0.0133422
Bacteria	Proteobacteria	Alphaproteobacteria	Rhizobiales	Hyphomicrobiaceae	Devosia	0.00629897	0.0177949	0.146765	0.0389712
Bacteria	Proteobacteria	Alphaproteobacteria	Kiloniellales	Kiloniellaceae	Thalassospira	0.00629897
Bacteria	Planctomycetes	OM190	CL500-15	Unclassified	Unclassified	0.00629897	0.0983953	0.0133422
Bacteria	Gemmatimonadetes	Gemm-1	Unclassified	Unclassified	Unclassified	0.00629897	0.0324495	0.0667111	0.0129904
Bacteria	Firmicutes	Bacilli	Bacillales	Unclassified	Unclassified	0.00629897	0.00523379		0.0259808
Bacteria	Firmicutes	Bacilli	Bacillales	Bacillaceae	Marinococcus	0.00629897
Bacteria	Chloroflexi	Chloroflexi	[Roseiflexales]	Unclassified	Unclassified	0.00629897
Bacteria	Bacteroidetes	Sphingobacteriia	Sphingobacteriales	Sphingobacteriaceae	Unclassified	0.00629897	0.0219819
Bacteria	Bacteroidetes	Cytophagia	Cytophagales	Cytophagaceae	Hymenobacter	0.00629897
Bacteria	Armatimonadetes	[Fimbriimonadia]	[Fimbriimonadales]	[Fimbriimonadaceae]	Unclassified	0.00629897
Bacteria	Actinobacteria	Coriobacteriia	Coriobacteriales	Coriobacteriaceae	Collinsella	0.00629897	0.0198884	0.0133422
Bacteria	Actinobacteria	Actinobacteria	Actinomycetales	Micromonosporaceae	Unclassified	0.00629897	0.026169	0.0266845	0.0389712
Bacteria	Actinobacteria	Actinobacteria	Actinomycetales	Micrococcaceae	Kocuria	0.00629897	0.0188417	0.466978
Bacteria	Synergistetes	Synergistia	Synergistales	Dethiosulfovibrionaceae	TG5	0.00503918	0.0167481	0
Bacteria	Proteobacteria	Gammaproteobacteria	Enterobacteriales	Enterobacteriaceae	Serratia	0.00503918	0.00732731	0.0133422	0.0259808
Bacteria	Proteobacteria	Gammaproteobacteria	34P16	Unclassified	Unclassified	0.00503918
Bacteria	Proteobacteria	Betaproteobacteria	Ellin6067	Unclassified	Unclassified	0.00503918	0.0125611
Bacteria	Proteobacteria	Betaproteobacteria	Burkholderiales	Oxalobacteraceae	Cupriavidus	0.00503918	0.0188417		0.0909327
Bacteria	Proteobacteria	Betaproteobacteria	Burkholderiales	Comamonadaceae	Rubrivivax	0.00503918	0.0167481		0.0129904
Bacteria	Proteobacteria	Betaproteobacteria	Burkholderiales	Comamonadaceae	Aquincola	0.00503918
Bacteria	Proteobacteria	Betaproteobacteria	Burkholderiales	Alcaligenaceae	Unclassified	0.00503918
Bacteria	Proteobacteria	Betaproteobacteria	A21b	EB1003	Unclassified	0.00503918
Bacteria	Proteobacteria	Alphaproteobacteria	Rhizobiales	Brucellaceae	Paenochrobactrum	0.00503918
Bacteria	Planctomycetes	vadinHA49	Unclassified	Unclassified	Unclassified	0.00503918
Bacteria	Firmicutes	Clostridia	Clostridiales	Peptostreptococcaceae	[Clostridium]	0.00503918	0.00209352		0.0259808
Bacteria	Firmicutes	Clostridia	Clostridiales	[Mogibacteriaceae]	Mogibacterium	0.00503918
Bacteria	Firmicutes	Clostridia	Clostridiales	Eubacteriaceae	Pseudoramibacter_Eubacterium	0.00503918
Bacteria	Firmicutes	Clostridia	Clostridiales	Clostridiaceae	Sarcina	0.00503918
Bacteria	Firmicutes	Bacilli	Lactobacillales	Carnobacteriaceae	Trichococcus	0.00503918	0.00942083	0.0266845	0.0779423
Bacteria	Firmicutes	Bacilli	Lactobacillales	Carnobacteriaceae	Unclassified	0.00503918	0.00314028	0.0266845	0
Bacteria	Bacteroidetes	Bacteroidia	Bacteroidales	Porphyromonadaceae	Dysgonomonas	0.00503918	0.00942083	0.0667111	0.0779423
Bacteria	Actinobacteria	Actinobacteria	Unclassified	Unclassified	Unclassified	0.00503918
Bacteria	Actinobacteria	Actinobacteria	Actinomycetales	Microbacteriaceae	Microbacterium	0.00503918
Bacteria	Acidobacteria	Acidobacteriia	Acidobacteriales	Acidobacteriaceae	Edaphobacter	0.00503918
Bacteria	Proteobacteria	Gammaproteobacteria	Xanthomonadales	Xanthomonadaceae	Luteimonas	0.00377938	0.00523379
Bacteria	Proteobacteria	Gammaproteobacteria	Methylococcales	Methylococcaceae	Methylomonas	0.00377938
Bacteria	Proteobacteria	Gammaproteobacteria	Legionellales	Coxiellaceae	Aquicella	0.00377938
Bacteria	Proteobacteria	Gammaproteobacteria	Enterobacteriales	Enterobacteriaceae	Citrobacter	0.00377938
Bacteria	Proteobacteria	Deltaproteobacteria	Unclassified	Unclassified	Unclassified	0.00377938
Bacteria	Proteobacteria	Alphaproteobacteria	Rhizobiales	Xanthobacteraceae	Ancylobacter	0.00377938
Bacteria	Planctomycetes	Planctomycetia	Pirellulales	Pirellulaceae	A17	0.00377938	0.00209352
Bacteria	Planctomycetes	C6	MVS-107	Unclassified	Unclassified	0.00377938
Bacteria	Firmicutes	Clostridia	Clostridiales	Christensenellaceae	Unclassified	0.00377938	0.0125611
Bacteria	Firmicutes	Bacilli	Lactobacillales	Enterococcaceae	Unclassified	0.00377938	0.00837407
Bacteria	Cyanobacteria	Synechococcophycideae	Pseudanabaenales	Pseudanabaenaceae	Halomicronema	0.00377938
Bacteria	Chloroflexi	Anaerolineae	SBR1031	A4b	Unclassified	0.00377938
Bacteria	Chloroflexi	Anaerolineae	Anaerolineales	Anaerolinaceae	Anaerolinea	0.00377938	0.0177949
Bacteria	Actinobacteria	Thermoleophilia	Solirubrobacterales	Conexibacteraceae	Conexibacter	0.00377938	0.00418703
Bacteria	Actinobacteria	Actinobacteria	Actinomycetales	Micrococcaceae	Nesterenkonia	0.00377938	0.026169	0.0266845
Bacteria	Actinobacteria	Actinobacteria	Actinomycetales	Kineosporiaceae	Unclassified	0.00377938	0	0.106738
Bacteria	Actinobacteria	Actinobacteria	Actinomycetales	Intrasporangiaceae	Kytococcus	0.00377938	0.00209352
Bacteria	Actinobacteria	Actinobacteria	Actinomycetales	Intrasporangiaceae	Unclassified	0.00377938	0.0240755
Bacteria	Proteobacteria	Gammaproteobacteria	Methylococcales	Methylococcaceae	Unclassified	0.00251959
Bacteria	Proteobacteria	Gammaproteobacteria	Enterobacteriales	Enterobacteriaceae	Pantoea	0.00251959	0.00418703
Bacteria	Proteobacteria	Epsilonproteobacteria	Campylobacterales	Helicobacteraceae	Unclassified	0.00251959		0.0400267	0.0129904
Bacteria	Proteobacteria	Betaproteobacteria	SBla14	Unclassified	Unclassified	0.00251959	0.00628055	0.0133422	0.0129904
Bacteria	Proteobacteria	Betaproteobacteria	Rhodocyclales	Rhodocyclaceae	Dok59	0.00251959	0.0157014	0.0133422
Bacteria	Proteobacteria	Betaproteobacteria	MND1	Unclassified	Unclassified	0.00251959	0.00942083	0.0133422
Bacteria	Proteobacteria	Betaproteobacteria	Burkholderiales	Oxalobacteraceae	Ralstonia	0.00251959	0.00314028	0.0133422	0.0519615
Bacteria	Proteobacteria	Betaproteobacteria	Burkholderiales	Comamonadaceae	Variovorax	0.00251959	0.00628055		0.0129904
Bacteria	Proteobacteria	Betaproteobacteria	Burkholderiales	Alcaligenaceae	Sutterella	0.00251959	0.0355898
Bacteria	Proteobacteria	Alphaproteobacteria	Rhodospirillales	Rhodospirillaceae	Phaeospirillum	0.00251959	0.0125611
Bacteria	Proteobacteria	Alphaproteobacteria	Rhizobiales	Rhizobiaceae	Shinella	0.00251959	0.00104676
Bacteria	Proteobacteria	Alphaproteobacteria	Rhizobiales	Brucellaceae	Unclassified	0.00251959
Bacteria	Proteobacteria	Alphaproteobacteria	Rhizobiales	Bradyrhizobiaceae	Nitrobacter	0.00251959	0.00104676
Bacteria	Proteobacteria	Alphaproteobacteria	Rhizobiales	Bradyrhizobiaceae	Balneimonas	0.00251959	0.0146546
Bacteria	Planctomycetes	Unclassified	Unclassified	Unclassified	Unclassified	0.00251959
Bacteria	Firmicutes	Erysipelotrichi	Erysipelotrichales	Erysipelotrichaceae	Sharpea	0.00251959
Bacteria	Firmicutes	Clostridia	Clostridiales	[Tissierellaceae]	Anaerococcus	0.00251959	0.0188417	0.0533689	0.0389712
Bacteria	Firmicutes	Clostridia	Clostridiales	Peptococcaceae	Unclassified	0.00251959
Bacteria	Cyanobacteria	Oscillatoriophycideae	Chroococcales	Unclassified	Unclassified	0.00251959
Bacteria	Chloroflexi	SAR202	Unclassified	Unclassified	Unclassified	0.00251959
Bacteria	Chloroflexi	S085	Unclassified	Unclassified	Unclassified	0.00251959
Bacteria	Chloroflexi	Ktedonobacteria	Thermogemmatisporales	Thermogemmatisporaceae	Unclassified	0.00251959	0.0481509	0.0266845	0.0129904
Bacteria	Bacteroidetes	Bacteroidia	Bacteroidales	Porphyromonadaceae	Parabacteroides	0.00251959	0.034543
Bacteria	Actinobacteria	Actinobacteria	Actinomycetales	Micromonosporaceae	Pilimelia	0.00251959	0.00732731	0.0667111
Bacteria	Actinobacteria	Actinobacteria	Actinomycetales	Intrasporangiaceae	Serinicoccus	0.00251959		0.0266845	0.0909327
Bacteria	Actinobacteria	Actinobacteria	Actinomycetales	Dietziaceae	Dietzia	0.00251959	0.00523379	0.0266845	0
Archaea	Euryarchaeota	Methanomicrobia	Methanosarcinales	ANME-2D	Unclassified	0.00251959
Bacteria	Proteobacteria	Epsilonproteobacteria	Campylobacterales	Helicobacteraceae	Flexispira	0.00125979	0.0334963		0.0519615
Bacteria	Proteobacteria	Epsilonproteobacteria	Campylobacterales	Unclassified	Unclassified	0.00125979	0.00209352
Bacteria	Proteobacteria	Deltaproteobacteria	Myxococcales	Myxococcaceae	Unclassified	0.00125979		0.0133422
Bacteria	Proteobacteria	Betaproteobacteria	Burkholderiales	Burkholderiaceae	Pandoraea	0.00125979	0.00209352
Bacteria	Proteobacteria	Alphaproteobacteria	Rhizobiales	Hyphomicrobiaceae	Roseibium	0.00125979	0.00209352	0.0133422
Bacteria	Proteobacteria	Alphaproteobacteria	Caulobacterales	Unclassified	Unclassified	0.00125979	0.00104676
Bacteria	Proteobacteria	Alphaproteobacteria	Caulobacterales	Caulobacteraceae	Caulobacter	0.00125979	0.00314028	0.0533689
Bacteria	Firmicutes	Erysipelotrichi	Erysipelotrichales	Erysipelotrichaceae	[Eubacterium]	0.00125979	0.0125611	0.0133422
Bacteria	Firmicutes	Clostridia	Clostridiales	Veillonellaceae	Pelosinus	0.00125979	0.00418703	0.0400267	0.0129904
Bacteria	Firmicutes	Bacilli	Lactobacillales	Streptococcaceae	Unclassified	0.00125979	0.00104676		0.0129904
Bacteria	Chlorobi	Unclassified	Unclassified	Unclassified	Unclassified	0.00125979	0.00209352
Bacteria	Bacteroidetes	Cytophagia	Cytophagales	Cytophagaceae	Spirosoma	0.00125979	0		0.0129904
Bacteria	Actinobacteria	Actinobacteria	Actinomycetales	Streptomycetaceae	Unclassified	0.00125979	0.0209352
Bacteria	Acidobacteria	iii1-8	SJA-36	Unclassified	Unclassified	0.00125979	0.0293092
Bacteria	WWE1	[Cloacamonae]	[Cloacamonales]	[Cloacamonaceae]	Candidatus Cloacamonas		0.00418703
Bacteria	Verrucomicrobia	[Pedosphaerae]	[Pedosphaerales]	[Pedosphaeraceae]	Pedosphaera		0.00942083
Bacteria	Verrucomicrobia	[Pedosphaerae]	[Pedosphaerales]	Unclassified	Unclassified		0.0115143
Bacteria	Verrucomicrobia	Opitutae	Opitutales	Opitutaceae	Unclassified		0.00209352		0.0389712
Bacteria	TM7	TM7-3	I025	Rs-045	Unclassified		0.0209352		0.0129904
Bacteria	TM6	SBRH58	Unclassified	Unclassified	Unclassified		0.0198884
Bacteria	[Thermi]	Deinococci	Deinococcales	Trueperaceae	Truepera
Bacteria	Synergistetes	Synergistia	Synergistales	Synergistaceae	vadinCA02		0.00732731
Bacteria	Synergistetes	Synergistia	Synergistales	Dethiosulfovibrionaceae	HA73		0.00209352
Bacteria	Synergistetes	Synergistia	Synergistales	Aminiphilaceae	Unclassified			0.0400267
Bacteria	SBR1093	Unclassified	Unclassified	Unclassified	Unclassified				0.0259808
Bacteria	Proteobacteria	Gammaproteobacteria	Xanthomonadales	Xanthomonadaceae	Pseudoxanthomonas		0.0136079
Bacteria	Proteobacteria	Gammaproteobacteria	Thiohalorhabdales	Unclassified	Unclassified		0.0209352
Bacteria	Proteobacteria	Gammaproteobacteria	Pseudomonadales	Moraxellaceae	Perlucidibaca		0.0272157
Bacteria	Proteobacteria	Gammaproteobacteria	Oceanospirillales	Oceanospirillaceae	Oleibacter		0.0188417
Bacteria	Proteobacteria	Gammaproteobacteria	Oceanospirillales	Oceanospirillaceae	Unclassified		0.00418703
Bacteria	Proteobacteria	Gammaproteobacteria	Oceanospirillales	Alcanivoracaceae	Alcanivorax		0.0146546
Bacteria	Proteobacteria	Gammaproteobacteria	[Marinicellales]	[Marinicellaceae]	Marinicella		0.00314028
Bacteria	Proteobacteria	Gammaproteobacteria	[Marinicellales]	[Marinicellaceae]	Unclassified		0.0157014
Bacteria	Proteobacteria	Gammaproteobacteria	HTCC2188	HTCC2089	Unclassified		0.0146546
Bacteria	Proteobacteria	Gammaproteobacteria	HOC36	Unclassified	Unclassified			0.0533689
Bacteria	Proteobacteria	Gammaproteobacteria	Enterobacteriales	Enterobacteriaceae	Yersinia		0.00104676	0.0266845
Bacteria	Proteobacteria	Gammaproteobacteria	Enterobacteriales	Enterobacteriaceae	Providencia		0.0115143
Bacteria	Proteobacteria	Gammaproteobacteria	Enterobacteriales	Enterobacteriaceae	Proteus		0.0146546
Bacteria	Proteobacteria	Gammaproteobacteria	Enterobacteriales	Enterobacteriaceae	Cronobacter		0.00942083
Bacteria	Proteobacteria	Gammaproteobacteria	Chromatiales	Unclassified	Unclassified		0.00523379
Bacteria	Proteobacteria	Gammaproteobacteria	Chromatiales	Ectothiorhodospiraceae	Unclassified		0.00314028
Bacteria	Proteobacteria	Gammaproteobacteria	Cardiobacteriales	Cardiobacteriaceae	Cardiobacterium		0.00209352
Bacteria	Proteobacteria	Gammaproteobacteria	Alteromonadales	OM60	Congregibacter		0.00418703
Bacteria	Proteobacteria	Gammaproteobacteria	Alteromonadales	OM60	Unclassified		0.0188417
Bacteria	Proteobacteria	Gammaproteobacteria	Alteromonadales	Unclassified	Unclassified		0.00314028	0.0667111
Bacteria	Proteobacteria	Gammaproteobacteria	Aeromonadales	Succinivibrionaceae	Succinivibrio			0.0266845
Bacteria	Proteobacteria	Epsilonproteobacteria	Campylobacterales	Campylobacteraceae	Sulfurospirillum		0.00104676	0.0266845	0.0129904
Bacteria	Proteobacteria	Deltaproteobacteria	Syntrophobacterales	Syntrophobacteraceae	Unclassified		0.00942083	0.0266845
Bacteria	Proteobacteria	Deltaproteobacteria	Spirobacillales	Unclassified	Unclassified		0.0125611
Bacteria	Proteobacteria	Deltaproteobacteria	Myxococcales	OM27	Unclassified			0.0533689
Bacteria	Proteobacteria	Deltaproteobacteria	DTB120	Unclassified	Unclassified		0.0167481
Bacteria	Proteobacteria	Deltaproteobacteria	Desulfobacterales	Nitrospinaceae	Nitrospina		0.0157014
Bacteria	Proteobacteria	Deltaproteobacteria	Desulfobacterales	Desulfobulbaceae	Desulfobulbus		0.0282625	0.0266845
Bacteria	Proteobacteria	Deltaproteobacteria	Bdellovibrionales	Bdellovibrionaceae	Bdellovibrio		0.0115143
Bacteria	Proteobacteria	Betaproteobacteria	SC-I-84	Unclassified	Unclassified		0.0125611
Bacteria	Proteobacteria	Betaproteobacteria	Rhodocyclales	Rhodocyclaceae	Azospira		0.00209352
Bacteria	Proteobacteria	Betaproteobacteria	Nitrosomonadales	Nitrosomonadaceae	Nitrosomonas		0.0104676
Bacteria	Proteobacteria	Betaproteobacteria	Neisseriales	Neisseriaceae	Kingella		0.00942083
Bacteria	Proteobacteria	Betaproteobacteria	Burkholderiales	Comamonadaceae	Schlegelella		0.0104676	0.0266845
Bacteria	Proteobacteria	Betaproteobacteria	Burkholderiales	Comamonadaceae	Rhodoferax		0.0115143	0.0133422
Bacteria	Proteobacteria	Betaproteobacteria	Burkholderiales	Comamonadaceae	Ramlibacter		0.00209352
Bacteria	Proteobacteria	Betaproteobacteria	Burkholderiales	Comamonadaceae	Limnobacter		0.00209352	0.0266845
Bacteria	Proteobacteria	Betaproteobacteria	Burkholderiales	Comamonadaceae	Diaphorobacter		0.00209352
Bacteria	Proteobacteria	Betaproteobacteria	Burkholderiales	Comamonadaceae	Curvibacter		0.0125611
Bacteria	Proteobacteria	Betaproteobacteria	Burkholderiales	Comamonadaceae	Comamonas			0.0400267
Bacteria	Proteobacteria	Betaproteobacteria	Burkholderiales	Comamonadaceae	Azohydromonas		0.0115143
Bacteria	Proteobacteria	Betaproteobacteria	Burkholderiales	Burkholderiaceae	Lautropia		0.0533847		0.0129904
Bacteria	Proteobacteria	Betaproteobacteria	A21b	UD5	Unclassified		0.00837407
Bacteria	Proteobacteria	Alphaproteobacteria	Sphingomonadales	Sphingomonadaceae	Sphingopyxis		0.00523379
Bacteria	Proteobacteria	Alphaproteobacteria	Sphingomonadales	Erythrobacteraceae	Unclassified		0.030356
Bacteria	Proteobacteria	Alphaproteobacteria	Rickettsiales	Pelagibacteraceae	Unclassified		0.0272157
Bacteria	Proteobacteria	Alphaproteobacteria	Rhodobacterales	Rhodobacteraceae	Phaeobacter		0.0136079
Bacteria	Proteobacteria	Alphaproteobacteria	Rhizobiales	Rhizobiaceae	Ensifer			0.0400267
Bacteria	Proteobacteria	Alphaproteobacteria	Rhizobiales	Phyllobacteriaceae	Aquamicrobium		0.00209352
Bacteria	Proteobacteria	Alphaproteobacteria	Rhizobiales	Methylocystaceae	Unclassified		0.00209352	0.0133422
Bacteria	Proteobacteria	Alphaproteobacteria	Rhizobiales	Hyphomicrobiaceae	Hyphomicrobium		0.0104676
Bacteria	Proteobacteria	Alphaproteobacteria	Rhizobiales	Bradyrhizobiaceae	Afipia		0.00209352
Bacteria	Proteobacteria	Alphaproteobacteria	Rhizobiales	Aurantimonadaceae	Unclassified		0.00732731
Bacteria	Proteobacteria	Alphaproteobacteria	Caulobacterales	Caulobacteraceae	Asticcacaulis			0.0133422	0.0259808
Bacteria	Planctomycetes	vadinHA49	p04_C01	Unclassified	Unclassified		0.00209352
Bacteria	Planctomycetes	Planctomycetia	Pirellulales	Pirellulaceae	Pirellula		0.00523379
Bacteria	Planctomycetes	Pla4	Unclassified	Unclassified	Unclassified		0.0104676
Bacteria	Planctomycetes	Phycisphaerae	Pla1	Unclassified	Unclassified			0.0266845	0.0259808
Bacteria	Planctomycetes	[Brocadiae]	Brocadiales	W4	Unclassified			0.0266845
Bacteria	OP3	koll11	Unclassified	Unclassified	Unclassified		0.0188417
Bacteria	OP3	BD4-9	Unclassified	Unclassified	Unclassified				0.0259808
Bacteria	OP11	OP11-3	Unclassified	Unclassified	Unclassified		0.00732731
Bacteria	Nitrospirae	Nitrospira	Nitrospirales	FW	4-29		0.00209352
Bacteria	Lentisphaerae	[Lentisphaeria]	Victivallales	Victivallaceae	Victivallis		0.0104676
Bacteria	Lentisphaerae	[Lentisphaeria]	Lentisphaerales	Lentisphaeraceae	Unclassified		0.0418703	0.0266845
Bacteria	Gemmatimonadetes	Gemm-3	Unclassified	Unclassified	Unclassified		0.00628055
Bacteria	Gemmatimonadetes	Gemm-2	Unclassified	Unclassified	Unclassified		0.00314028
Bacteria	GAL15	Unclassified	Unclassified	Unclassified	Unclassified		0.0136079
Bacteria	Fusobacteria	Fusobacteriia	Fusobacteriales	Unclassified	Unclassified				0.0779423
Bacteria	Firmicutes	Erysipelotrichi	Erysipelotrichales	Erysipelotrichaceae	Catenibacterium			0.0266845	0.0129904
Bacteria	Firmicutes	Clostridia	OPB54	Unclassified	Unclassified		0.0209352
Bacteria	Firmicutes	Clostridia	Natranaerobiales	Anaerobrancaceae	Unclassified		0.00523379
Bacteria	Firmicutes	Clostridia	Clostridiales	[Tissierellaceae]	Tissierella_Soehngenia
Bacteria	Firmicutes	Clostridia	Clostridiales	[Tissierellaceae]	Sedimentibacter			0.0266845
Bacteria	Firmicutes	Clostridia	Clostridiales	Ruminococcaceae	Clostridium		0.00104676
Bacteria	Firmicutes	Clostridia	Clostridiales	Lachnospiraceae	Shuttleworthia		0.0314028	0.0533689	0.0129904
Bacteria	Firmicutes	Clostridia	Clostridiales	Lachnospiraceae	Roseburia			0.0133422	0.0259808
Bacteria	Firmicutes	Clostridia	Clostridiales	Lachnospiraceae	Butyrivibrio		0.00209352
Bacteria	Firmicutes	Clostridia	Clostridiales	Gracilibacteraceae	Unclassified		0.0177949
Bacteria	Firmicutes	Clostridia	Clostridiales	Clostridiaceae	Proteiniclasticum		0.00942083
Bacteria	Firmicutes	Bacilli	Turicibacterales	Turicibacteraceae	Turicibacter		0.0115143		0.0129904
Bacteria	Firmicutes	Bacilli	Lactobacillales	Leuconostocaceae	Leuconostoc		0.00628055		0.0129904
Bacteria	Firmicutes	Bacilli	Lactobacillales	Lactobacillaceae	Pediococcus		0.0115143
Bacteria	Firmicutes	Bacilli	Lactobacillales	Carnobacteriaceae	Desemzia		0.0240755
Bacteria	Firmicutes	Bacilli	Lactobacillales	Aerococcaceae	Facklamia		0.00104676	0.0133422	0.0129904
Bacteria	Firmicutes	Bacilli	Lactobacillales	Aerococcaceae	Alloiococcus		0.00837407
Bacteria	Firmicutes	Bacilli	Bacillales	Staphylococcaceae	Macrococcus		0.0219819
Bacteria	Firmicutes	Bacilli	Bacillales	Paenibacillaceae	Paenibacillus		0.00314028
Bacteria	Firmicutes	Bacilli	Bacillales	Paenibacillaceae	Unclassified		0.00523379
Bacteria	Firmicutes	Bacilli	Bacillales	Bacillaceae	Natronobacillus		0.0115143
Bacteria	Fibrobacteres	Fibrobacteria	258ds10	Unclassified	Unclassified		0.0115143
Bacteria	Cyanobacteria	Oscillatoriophycideae	Chroococcales	Xenococcaceae	Chroococcidiopsis		0.0146546
Bacteria	Cyanobacteria	Nostocophycideae	Nostocales	Nostocaceae	Unclassified			0.0667111
Bacteria	Chloroflexi	TK17	Unclassified	Unclassified	Unclassified		0.0146546
Bacteria	Chloroflexi	Thermomicrobia	Ellin6537	Unclassified	Unclassified		0.00314028
Bacteria	Chloroflexi	Ktedonobacteria	Ktedonobacterales	Ktedonobacteraceae	Unclassified		0.0136079	0	0.0259808
Bacteria	Chloroflexi	Ktedonobacteria	JG30-KF-AS9	Unclassified	Unclassified		0.0251222
Bacteria	Chloroflexi	Gitt-GS-136	Unclassified	Unclassified	Unclassified		0.00523379
Bacteria	Chloroflexi	Anaerolineae	OPB11	Unclassified	Unclassified		0.0125611
Bacteria	Chloroflexi	Anaerolineae	H39	Unclassified	Unclassified		0.0157014
Bacteria	Chlorobi	OPB56	Unclassified	Unclassified	Unclassified		0.00732731	0.0133422
Bacteria	Chlamydiae	Chlamydiia	Chlamydiales	Waddliaceae	Waddlia			0.0266845
Bacteria	Bacteroidetes	Sphingobacteriia	Sphingobacteriales	Unclassified	Unclassified		0.0408236	0.146765	0.0389712
Bacteria	Bacteroidetes	[Saprospirae]	[Saprospirales]	Saprospiraceae	Lewinella		0.0314028
Bacteria	Bacteroidetes	[Saprospirae]	[Saprospirales]	Unclassified	Unclassified		0.0136079
Bacteria	Bacteroidetes	[Saprospirae]	[Saprospirales]	Chitinophagaceae	Chitinophaga		0.00209352
Bacteria	Bacteroidetes	Flavobacteriia	Flavobacteriales	[Weeksellaceae]	Unclassified			0.0400267	0.116913
Bacteria	Bacteroidetes	Flavobacteriia	Flavobacteriales	Flavobacteriaceae	Tenacibaculum			0.0266845
Bacteria	Bacteroidetes	Cytophagia	Cytophagales	Cytophagaceae	Adhaeribacter		0.00418703	0.0400267
Bacteria	Bacteroidetes	Cytophagia	Cytophagales	Cytophagaceae	Unclassified		0.0115143
Bacteria	Bacteroidetes	Cytophagia	Cytophagales	Cyclobacteriaceae	Unclassified		0.0146546		0.0129904
Bacteria	Bacteroidetes	Bacteroidia	Bacteroidales	[Paraprevotellaceae]	CF231		0.00418703		0.0259808
Bacteria	Bacteroidetes	Bacteroidia	Bacteroidales	[Paraprevotellaceae]	Unclassified				0.0389712
Bacteria	Armatimonadetes	SJA-176	RB046	Unclassified	Unclassified				0.0389712
Bacteria	Actinobacteria	Thermoleophilia	Solirubrobacterales	Patulibacteraceae	Unclassified		0.00942083		0.0259808
Bacteria	Actinobacteria	Thermoleophilia	Gaiellales	Unclassified	Unclassified		0.00942083
Bacteria	Actinobacteria	Thermoleophilia	Unclassified	Unclassified	Unclassified				0.0389712
Bacteria	Actinobacteria	OPB41	Unclassified	Unclassified	Unclassified		0.0272157
Bacteria	Actinobacteria	MB-A2-108	Unclassified	Unclassified	Unclassified			0.0266845
Bacteria	Actinobacteria	Actinobacteria	Micrococcales	Unclassified	Unclassified		0.0136079
Bacteria	Actinobacteria	Actinobacteria	Bifidobacteriales	Bifidobacteriaceae	Bombiscardovia		0.00209352
Bacteria	Actinobacteria	Actinobacteria	Actinomycetales	Streptosporangiaceae	Unclassified		0.00942083
Bacteria	Actinobacteria	Actinobacteria	Actinomycetales	Streptomycetaceae	Streptomyces		0.0104676		0.0389712
Bacteria	Actinobacteria	Actinobacteria	Actinomycetales	Sporichthyaceae	Unclassified		0.00628055		0.0259808
Bacteria	Actinobacteria	Actinobacteria	Actinomycetales	Pseudonocardiaceae	Pseudonocardia		0.00314028
Bacteria	Actinobacteria	Actinobacteria	Actinomycetales	Pseudonocardiaceae	Amycolatopsis		0.00732731		0.0259808
Bacteria	Actinobacteria	Actinobacteria	Actinomycetales	Propionibacteriaceae	Tessaracoccus		0.0177949
Bacteria	Actinobacteria	Actinobacteria	Actinomycetales	Nocardioidaceae	Nocardioides		0.00209352		0.0389712
Bacteria	Actinobacteria	Actinobacteria	Actinomycetales	Micromonosporaceae	Dactylosporangium		0.00523379
Bacteria	Actinobacteria	Actinobacteria	Actinomycetales	Micromonosporaceae	Actinoplanes			0.0400267
Bacteria	Actinobacteria	Actinobacteria	Actinomycetales	Microbacteriaceae	Leucobacter		0.00418703
Bacteria	Actinobacteria	Actinobacteria	Actinomycetales	Kineosporiaceae	Kineococcus			0.0800534
Bacteria	Actinobacteria	Actinobacteria	Actinomycetales	Intrasporangiaceae	Knoellia		0.00209352
Bacteria	Actinobacteria	Actinobacteria	Actinomycetales	Dermatophilaceae	Piscicoccus		0.0125611		0.0129904
Bacteria	Actinobacteria	Actinobacteria	Actinomycetales	Cellulomonadaceae	Cellulomonas		0.0198884	0.12008
Bacteria	Actinobacteria	Acidimicrobiia	Acidimicrobiales	wb1_P06	Unclassified			0.0400267	0.0389712
Bacteria	Acidobacteria	TM1	Unclassified	Unclassified	Unclassified		0.00837407
Bacteria	Acidobacteria	Sva0725	Sva0725	Unclassified	Unclassified		0.0188417		0.0259808
Bacteria	Acidobacteria	iii1-8	DS-18	Unclassified	Unclassified		0.0146546
Bacteria	Acidobacteria	[Chloracidobacteria]	11-24	Unclassified	Unclassified		0.00314028	0.0133422
Bacteria	Acidobacteria	Acidobacteria-6	iii1-15	mb2424	Unclassified		0.0157014
Bacteria	Acidobacteria	Acidobacteria-6	CCU21	Unclassified	Unclassified		0.00942083
Archaea	Euryarchaeota	Thermoplasmata	E2	[Methanomassiliicoccaceae]	Unclassified			0.0667111
Archaea	Euryarchaeota	Methanomicrobia	Methanosarcinales	Methanosarcinaceae	Methanosarcina		0.00209352
Archaea	Euryarchaeota	Methanomicrobia	Methanomicrobiales	Methanomicrobiaceae	Methanofollis			0.0533689
Archaea	Euryarchaeota	Methanomicrobia	Methanomicrobiales	Methanomicrobiaceae	Methanoculleus			0.0266845
Archaea	Euryarchaeota	Methanobacteria	Methanobacteriales	Methanobacteriaceae	Methanosphaera		0.0125611
Archaea	Euryarchaeota	Methanobacteria	Methanobacteriales	Methanobacteriaceae	Unclassified		0.0512912
Archaea	Crenarchaeota	Thaumarchaeota	Cenarchaeales	SAGMA-X	Unclassified		0.0219819
Archaea	Crenarchaeota	MBGA	NRP-J	Unclassified	Unclassified		0.0251222	0.0266845
